# Supplementary material for: Mapping genetic variants for nonsense-mediated mRNA decay regulation across human tissues
Source: Genome Biol. 2023 Jul 11;24:164. doi: 10.1186/s13059-023-03004-w (PMC10337212; doi:10.1186/s13059-023-03004-w)
Supplement: Supplementary file 5 — Additional file 5: Table S4. The list of cassette exons considered in splicing-QTL mapping. [file 13059_2023_3004_MOESM5_ESM.xlsx]

## Sheet: cassette exons
Table S4. The list of cassette exons considered in splicing-QTL mapping.
gene_id	cassette_exon	transcript_id	transcript_type	exon_skipping
ENSG00000048707.9	12462621:12462755	ENST00000466732.2	nonsense_mediated_decay	included
ENSG00000048707.9	12462621:12462755	ENST00000358136.3	non-NMD	skipped
ENSG00000048707.9	12462621:12462755	ENST00000356315.4	non-NMD	skipped
ENSG00000048707.9	12462621:12462755	ENST00000476169.1	non-NMD	skipped
ENSG00000048707.9	12462621:12462755	ENST00000489961.1	non-NMD	skipped
ENSG00000048707.9	12462621:12462755	ENST00000011700.6	non-NMD	skipped
ENSG00000048707.9	12462621:12462755	ENST00000460333.1	non-NMD	skipped
ENSG00000048707.9	12462621:12462755	ENST00000487188.1	non-NMD	skipped
ENSG00000048707.9	12462621:12462755	ENST00000469054.1	non-NMD	skipped
ENSG00000048707.9	12462621:12462755	ENST00000496628.1	non-NMD	skipped
ENSG00000048707.9	12462621:12462755	ENST00000476045.1	non-NMD	skipped
ENSG00000048707.9	12462621:12462755	ENST00000481484.1	non-NMD	skipped
ENSG00000048707.9	12462621:12462755	ENST00000543766.1	non-NMD	skipped
ENSG00000048707.9	12462621:12462755	ENST00000471923.1	non-NMD	skipped
ENSG00000048707.9	12462621:12462755	ENST00000543710.1	non-NMD	skipped
ENSG00000048707.9	12462621:12462755	ENST00000473099.1	non-NMD	skipped
ENSG00000159445.8	151862459:151862690	ENST00000471464.1	nonsense_mediated_decay	included
ENSG00000159445.8	151862459:151862690	ENST00000368814.3	non-NMD	skipped
ENSG00000159445.8	151862459:151862690	ENST00000483207.1	non-NMD	skipped
ENSG00000159445.8	151862459:151862690	ENST00000477437.1	non-NMD	skipped
ENSG00000159445.8	151862459:151862690	ENST00000489410.1	non-NMD	skipped
ENSG00000115946.3	68388347:68388494	ENST00000430742.1	nonsense_mediated_decay	included
ENSG00000115946.3	68388347:68388494	ENST00000263657.2	non-NMD	skipped
ENSG00000115946.3	68388347:68388494	ENST00000488728.1	non-NMD	skipped
ENSG00000082126.13	202528934:202529059	ENST00000409818.3	nonsense_mediated_decay	included
ENSG00000082126.13	202528934:202529059	ENST00000409474.3	non-NMD	skipped
ENSG00000082126.13	202528934:202529059	ENST00000315506.7	non-NMD	skipped
ENSG00000082126.13	202528934:202529059	ENST00000396886.3	non-NMD	skipped
ENSG00000082126.13	202528934:202529059	ENST00000359962.5	non-NMD	skipped
ENSG00000082126.13	202528934:202529059	ENST00000428900.2	non-NMD	skipped
ENSG00000082126.13	202528934:202529059	ENST00000409143.1	non-NMD	skipped
ENSG00000082126.13	202528934:202529059	ENST00000447335.2	non-NMD	skipped
ENSG00000082126.13	202528934:202529059	ENST00000486212.2	non-NMD	skipped
ENSG00000082126.13	202528934:202529059	ENST00000483841.2	non-NMD	skipped
ENSG00000082126.13	202528934:202529059	ENST00000602867.1	non-NMD	skipped
ENSG00000082126.13	202531320:202531444	ENST00000409818.3	nonsense_mediated_decay	included
ENSG00000082126.13	202531320:202531444	ENST00000409474.3	non-NMD	skipped
ENSG00000082126.13	202531320:202531444	ENST00000315506.7	non-NMD	skipped
ENSG00000082126.13	202531320:202531444	ENST00000396886.3	non-NMD	skipped
ENSG00000082126.13	202531320:202531444	ENST00000359962.5	non-NMD	skipped
ENSG00000082126.13	202531320:202531444	ENST00000428900.2	non-NMD	skipped
ENSG00000082126.13	202531320:202531444	ENST00000409143.1	non-NMD	skipped
ENSG00000082126.13	202531320:202531444	ENST00000447335.2	non-NMD	skipped
ENSG00000082126.13	202531320:202531444	ENST00000486212.2	non-NMD	skipped
ENSG00000082126.13	202531320:202531444	ENST00000483841.2	non-NMD	skipped
ENSG00000082126.13	202531320:202531444	ENST00000602867.1	non-NMD	skipped
ENSG00000082126.13	202538252:202538279	ENST00000409818.3	nonsense_mediated_decay	included
ENSG00000082126.13	202538252:202538279	ENST00000409474.3	non-NMD	skipped
ENSG00000082126.13	202538252:202538279	ENST00000315506.7	non-NMD	skipped
ENSG00000082126.13	202538252:202538279	ENST00000396886.3	non-NMD	skipped
ENSG00000082126.13	202538252:202538279	ENST00000359962.5	non-NMD	skipped
ENSG00000082126.13	202538252:202538279	ENST00000428900.2	non-NMD	skipped
ENSG00000082126.13	202538252:202538279	ENST00000409143.1	non-NMD	skipped
ENSG00000082126.13	202538252:202538279	ENST00000447335.2	non-NMD	skipped
ENSG00000082126.13	202538252:202538279	ENST00000486212.2	non-NMD	skipped
ENSG00000082126.13	202538252:202538279	ENST00000483841.2	non-NMD	skipped
ENSG00000082126.13	202538252:202538279	ENST00000602867.1	non-NMD	skipped
ENSG00000185008.13	77613601:77613739	ENST00000473767.1	nonsense_mediated_decay	included
ENSG00000185008.13	77613601:77613739	ENST00000487694.3	non-NMD	skipped
ENSG00000185008.13	77613601:77613739	ENST00000602589.1	non-NMD	skipped
ENSG00000185008.13	77613601:77613739	ENST00000475034.1	non-NMD	skipped
ENSG00000185008.13	77613601:77613739	ENST00000461745.1	non-NMD	skipped
ENSG00000185008.13	77613601:77613739	ENST00000332191.8	non-NMD	skipped
ENSG00000185008.13	77613601:77613739	ENST00000490991.1	non-NMD	skipped
ENSG00000185008.13	77613601:77613739	ENST00000471893.1	non-NMD	skipped
ENSG00000185008.13	77613601:77613739	ENST00000469233.1	non-NMD	skipped
ENSG00000185008.13	77613601:77613739	ENST00000475334.1	non-NMD	skipped
ENSG00000185008.13	77613601:77613739	ENST00000470802.1	non-NMD	skipped
ENSG00000185008.13	77613601:77613739	ENST00000490534.1	non-NMD	skipped
ENSG00000163945.11	1374429:1374535	ENST00000503548.1	nonsense_mediated_decay	included
ENSG00000163945.11	1374429:1374535	ENST00000511216.1	non-NMD	skipped
ENSG00000163945.11	1374429:1374535	ENST00000389851.4	non-NMD	skipped
ENSG00000163945.11	1374429:1374535	ENST00000507531.1	non-NMD	skipped
ENSG00000163945.11	1374429:1374535	ENST00000505716.1	non-NMD	skipped
ENSG00000163945.11	1374429:1374535	ENST00000511563.1	non-NMD	skipped
ENSG00000163945.11	1374429:1374535	ENST00000512728.1	non-NMD	skipped
ENSG00000163945.11	1374429:1374535	ENST00000507422.1	non-NMD	skipped
ENSG00000168310.6	185349828:185349951	ENST00000509274.1	nonsense_mediated_decay	included
ENSG00000168310.6	185349828:185349951	ENST00000393593.3	non-NMD	skipped
ENSG00000168310.6	185349828:185349951	ENST00000505067.1	non-NMD	skipped
ENSG00000168310.6	185349828:185349951	ENST00000502750.1	non-NMD	skipped
ENSG00000168310.6	185349828:185349951	ENST00000507523.1	non-NMD	skipped
ENSG00000168310.6	185349828:185349951	ENST00000512020.1	non-NMD	skipped
ENSG00000168310.6	185349828:185349951	ENST00000510814.1	non-NMD	skipped
ENSG00000168310.6	185349828:185349951	ENST00000506230.1	non-NMD	skipped
ENSG00000168310.6	185349828:185349951	ENST00000504340.1	non-NMD	skipped
ENSG00000155506.12	154171506:154171573	ENST00000521577.1	nonsense_mediated_decay	included
ENSG00000155506.12	154171506:154171573	ENST00000336314.4	non-NMD	skipped
ENSG00000155506.12	154171506:154171573	ENST00000518297.1	non-NMD	skipped
ENSG00000155506.12	154171506:154171573	ENST00000517616.1	non-NMD	skipped
ENSG00000155506.12	154171506:154171573	ENST00000518892.1	non-NMD	skipped
ENSG00000155506.12	154171506:154171573	ENST00000519931.1	non-NMD	skipped
ENSG00000155506.12	154171506:154171573	ENST00000524248.1	non-NMD	skipped
ENSG00000155506.12	154171506:154171573	ENST00000523163.1	non-NMD	skipped
ENSG00000155506.12	154171506:154171573	ENST00000518194.1	non-NMD	skipped
ENSG00000155506.12	154171506:154171573	ENST00000518595.1	non-NMD	skipped
ENSG00000155506.12	154171506:154171573	ENST00000518742.1	non-NMD	skipped
ENSG00000155506.12	154171506:154171573	ENST00000518677.1	non-NMD	skipped
ENSG00000155506.12	154171506:154171573	ENST00000522272.1	non-NMD	skipped
ENSG00000155506.12	154171506:154171573	ENST00000519194.1	non-NMD	skipped
ENSG00000155506.12	154171506:154171573	ENST00000524187.1	non-NMD	skipped
ENSG00000170231.11	159655480:159655699	ENST00000523955.1	nonsense_mediated_decay	included
ENSG00000170231.11	159655480:159655699	ENST00000393980.4	non-NMD	skipped
ENSG00000170231.11	159655480:159655699	ENST00000393982.1	non-NMD	skipped
ENSG00000170231.11	159655480:159655699	ENST00000402432.3	non-NMD	skipped
ENSG00000170231.11	159655480:159655699	ENST00000521362.1	non-NMD	skipped
ENSG00000170091.6	173493207:173493282	ENST00000517587.1	nonsense_mediated_decay	included
ENSG00000170091.6	173493207:173493282	ENST00000303177.3	non-NMD	skipped
ENSG00000170091.6	173493207:173493282	ENST00000517902.1	non-NMD	skipped
ENSG00000170091.6	173493207:173493282	ENST00000519867.1	non-NMD	skipped
ENSG00000170091.6	173493207:173493282	ENST00000521585.1	non-NMD	skipped
ENSG00000170091.6	173493207:173493282	ENST00000521278.1	non-NMD	skipped
ENSG00000170091.6	173493207:173493282	ENST00000519717.1	non-NMD	skipped
ENSG00000170091.6	173493207:173493282	ENST00000521959.1	non-NMD	skipped
ENSG00000170091.6	173493207:173493282	ENST00000521146.1	non-NMD	skipped
ENSG00000204632.7	29798330:29798377	ENST00000478519.1	nonsense_mediated_decay	included
ENSG00000204632.7	29798330:29798377	ENST00000376828.2	non-NMD	skipped
ENSG00000204632.7	29798330:29798377	ENST00000428701.1	non-NMD	skipped
ENSG00000204632.7	29798330:29798377	ENST00000360323.6	non-NMD	skipped
ENSG00000204632.7	29798330:29798377	ENST00000478355.1	non-NMD	skipped
ENSG00000204632.7	29798330:29798377	ENST00000376818.3	non-NMD	skipped
ENSG00000204632.7	29798330:29798377	ENST00000376815.3	non-NMD	skipped
ENSG00000112562.14	169056076:169056170	ENST00000392100.2	nonsense_mediated_decay	included
ENSG00000112562.14	169056076:169056170	ENST00000356284.2	non-NMD	skipped
ENSG00000112562.14	169056076:169056170	ENST00000354536.5	non-NMD	skipped
ENSG00000112562.14	169056076:169056170	ENST00000417208.1	non-NMD	skipped
ENSG00000112562.14	169056076:169056170	ENST00000477998.1	non-NMD	skipped
ENSG00000105856.9	106836735:106836814	ENST00000463790.1	nonsense_mediated_decay	included
ENSG00000105856.9	106836735:106836814	ENST00000468410.1	non-NMD	skipped
ENSG00000105856.9	106836735:106836814	ENST00000478930.1	non-NMD	skipped
ENSG00000105856.9	106836735:106836814	ENST00000464009.1	non-NMD	skipped
ENSG00000105856.9	106836735:106836814	ENST00000222574.4	non-NMD	skipped
ENSG00000105856.9	106836735:106836814	ENST00000468401.1	non-NMD	skipped
ENSG00000105856.9	106836735:106836814	ENST00000468116.1	non-NMD	skipped
ENSG00000105856.9	106836735:106836814	ENST00000497535.1	non-NMD	skipped
ENSG00000105856.9	106836735:106836814	ENST00000485846.1	non-NMD	skipped
ENSG00000105856.9	106836735:106836814	ENST00000479011.1	non-NMD	skipped
ENSG00000105856.9	106836735:106836814	ENST00000463202.1	non-NMD	skipped
ENSG00000105856.9	106836735:106836814	ENST00000498408.1	non-NMD	skipped
ENSG00000105856.9	106836735:106836814	ENST00000461963.1	non-NMD	skipped
ENSG00000105856.9	106836735:106836814	ENST00000483809.1	non-NMD	skipped
ENSG00000105856.9	106836735:106836814	ENST00000607681.1	non-NMD	skipped
ENSG00000188352.8	20863420:20863549	ENST00000603648.1	nonsense_mediated_decay	included
ENSG00000188352.8	20863420:20863549	ENST00000380249.1	non-NMD	skipped
ENSG00000188352.8	20863420:20863549	ENST00000604036.1	non-NMD	skipped
ENSG00000188352.8	20863420:20863549	ENST00000338382.6	non-NMD	skipped
ENSG00000188352.8	20863420:20863549	ENST00000605031.1	non-NMD	skipped
ENSG00000188352.8	20863420:20863549	ENST00000604103.1	non-NMD	skipped
ENSG00000188352.8	20863420:20863549	ENST00000603492.1	non-NMD	skipped
ENSG00000188352.8	20863420:20863549	ENST00000605086.1	non-NMD	skipped
ENSG00000188352.8	20863420:20863549	ENST00000603844.1	non-NMD	skipped
ENSG00000188352.8	20863420:20863549	ENST00000605852.1	non-NMD	skipped
ENSG00000188352.8	20863420:20863549	ENST00000604828.1	non-NMD	skipped
ENSG00000188352.8	20863420:20863549	ENST00000603552.1	non-NMD	skipped
ENSG00000188352.8	20863420:20863549	ENST00000603610.1	non-NMD	skipped
ENSG00000188352.8	20863420:20863549	ENST00000603044.1	non-NMD	skipped
ENSG00000188352.8	20863420:20863549	ENST00000604254.1	non-NMD	skipped
ENSG00000188352.8	20863420:20863549	ENST00000603695.1	non-NMD	skipped
ENSG00000188352.8	20863420:20863549	ENST00000603631.1	non-NMD	skipped
ENSG00000052841.10	43391629:43391935	ENST00000534347.1	nonsense_mediated_decay	included
ENSG00000052841.10	43391629:43391935	ENST00000299240.6	non-NMD	skipped
ENSG00000052841.10	43391629:43391935	ENST00000039989.4	non-NMD	skipped
ENSG00000052841.10	43391629:43391935	ENST00000530469.1	non-NMD	skipped
ENSG00000052841.10	43391629:43391935	ENST00000526774.1	non-NMD	skipped
ENSG00000052841.10	43391629:43391935	ENST00000524936.1	non-NMD	skipped
ENSG00000052841.10	43391629:43391935	ENST00000525029.1	non-NMD	skipped
ENSG00000052841.10	43391629:43391935	ENST00000530483.1	non-NMD	skipped
ENSG00000052841.10	43391629:43391935	ENST00000534417.1	non-NMD	skipped
ENSG00000052841.10	43391629:43391935	ENST00000525135.1	non-NMD	skipped
ENSG00000052841.10	43391629:43391935	ENST00000525543.1	non-NMD	skipped
ENSG00000052841.10	43391629:43391935	ENST00000533554.1	non-NMD	skipped
ENSG00000052841.10	43391629:43391935	ENST00000418561.2	non-NMD	skipped
ENSG00000052841.10	43391629:43391935	ENST00000529140.1	non-NMD	skipped
ENSG00000052841.10	43391629:43391935	ENST00000533072.1	non-NMD	skipped
ENSG00000149196.11	86037555:86037718	ENST00000528004.1	nonsense_mediated_decay	included
ENSG00000149196.11	86037555:86037718	ENST00000533986.1	non-NMD	skipped
ENSG00000149196.11	86037555:86037718	ENST00000278483.3	non-NMD	skipped
ENSG00000149196.11	86037555:86037718	ENST00000531485.1	non-NMD	skipped
ENSG00000149196.11	86037555:86037718	ENST00000532270.1	non-NMD	skipped
ENSG00000149196.11	86037555:86037718	ENST00000530208.1	non-NMD	skipped
ENSG00000149196.11	86037555:86037718	ENST00000529405.1	non-NMD	skipped
ENSG00000167588.8	50498198:50498241	ENST00000547964.1	nonsense_mediated_decay	included
ENSG00000167588.8	50498198:50498241	ENST00000301149.3	non-NMD	skipped
ENSG00000167588.8	50498198:50498241	ENST00000551939.1	non-NMD	skipped
ENSG00000167588.8	50498198:50498241	ENST00000547190.1	non-NMD	skipped
ENSG00000167588.8	50498198:50498241	ENST00000548814.1	non-NMD	skipped
ENSG00000167588.8	50498198:50498241	ENST00000548152.1	non-NMD	skipped
ENSG00000167588.8	50498198:50498241	ENST00000550172.1	non-NMD	skipped
ENSG00000165899.6	80760048:80760133	ENST00000551340.1	nonsense_mediated_decay	included
ENSG00000165899.6	80760048:80760133	ENST00000547103.1	non-NMD	skipped
ENSG00000165899.6	80760048:80760133	ENST00000458043.2	non-NMD	skipped
ENSG00000165899.6	80760048:80760133	ENST00000298820.3	non-NMD	skipped
ENSG00000165899.6	80760048:80760133	ENST00000546620.1	non-NMD	skipped
ENSG00000165899.6	80760048:80760133	ENST00000550182.1	non-NMD	skipped
ENSG00000111786.4	120902536:120902625	ENST00000603963.1	nonsense_mediated_decay	included
ENSG00000111786.4	120902536:120902625	ENST00000229390.3	non-NMD	skipped
ENSG00000111786.4	120902536:120902625	ENST00000548326.1	non-NMD	skipped
ENSG00000111786.4	120902536:120902625	ENST00000548792.1	non-NMD	skipped
ENSG00000111786.4	120902536:120902625	ENST00000550458.1	non-NMD	skipped
ENSG00000111786.4	120902536:120902625	ENST00000546942.1	non-NMD	skipped
ENSG00000103222.14	16199257:16199317	ENST00000572053.1	nonsense_mediated_decay	included
ENSG00000103222.14	16199257:16199317	ENST00000399410.3	non-NMD	skipped
ENSG00000103222.14	16199257:16199317	ENST00000399408.2	non-NMD	skipped
ENSG00000103222.14	16199257:16199317	ENST00000346370.5	non-NMD	skipped
ENSG00000103222.14	16199257:16199317	ENST00000351154.5	non-NMD	skipped
ENSG00000103222.14	16199257:16199317	ENST00000345148.5	non-NMD	skipped
ENSG00000103222.14	16199257:16199317	ENST00000349029.5	non-NMD	skipped
ENSG00000103222.14	16199257:16199317	ENST00000572882.1	non-NMD	skipped
ENSG00000103222.14	16199257:16199317	ENST00000574224.1	non-NMD	skipped
ENSG00000103222.14	16199257:16199317	ENST00000575422.1	non-NMD	skipped
ENSG00000103222.14	16199257:16199317	ENST00000576557.1	non-NMD	skipped
ENSG00000103222.14	16199257:16199317	ENST00000574761.1	non-NMD	skipped
ENSG00000121104.3	47795330:47795406	ENST00000503573.1	nonsense_mediated_decay	included
ENSG00000121104.3	47795330:47795406	ENST00000240364.2	non-NMD	skipped
ENSG00000121104.3	47795330:47795406	ENST00000513602.1	non-NMD	skipped
ENSG00000121104.3	47795330:47795406	ENST00000511743.1	non-NMD	skipped
ENSG00000121104.3	47795330:47795406	ENST00000503855.1	non-NMD	skipped
ENSG00000121104.3	47795330:47795406	ENST00000514018.1	non-NMD	skipped
ENSG00000121104.3	47795330:47795406	ENST00000505159.1	non-NMD	skipped
ENSG00000121104.3	47795330:47795406	ENST00000506156.1	non-NMD	skipped
ENSG00000121104.3	47795330:47795406	ENST00000515240.1	non-NMD	skipped
ENSG00000121104.3	47795330:47795406	ENST00000509347.1	non-NMD	skipped
ENSG00000121104.3	47795330:47795406	ENST00000503720.1	non-NMD	skipped
ENSG00000121104.3	47795330:47795406	ENST00000514841.1	non-NMD	skipped
ENSG00000133313.10	72168337:72168473	ENST00000582260.1	nonsense_mediated_decay	included
ENSG00000133313.10	72168337:72168473	ENST00000581272.1	non-NMD	skipped
ENSG00000133313.10	72168337:72168473	ENST00000324262.4	non-NMD	skipped
ENSG00000133313.10	72168337:72168473	ENST00000580672.1	non-NMD	skipped
ENSG00000133313.10	72168337:72168473	ENST00000583399.1	non-NMD	skipped
ENSG00000133313.10	72168337:72168473	ENST00000579847.1	non-NMD	skipped
ENSG00000133313.10	72168337:72168473	ENST00000583203.1	non-NMD	skipped
ENSG00000133313.10	72168337:72168473	ENST00000581513.1	non-NMD	skipped
ENSG00000133313.10	72168337:72168473	ENST00000580229.1	non-NMD	skipped
ENSG00000133313.10	72168337:72168473	ENST00000577600.1	non-NMD	skipped
ENSG00000133313.10	72168337:72168473	ENST00000579583.1	non-NMD	skipped
ENSG00000133313.10	72168337:72168473	ENST00000584613.1	non-NMD	skipped
ENSG00000133313.10	72168337:72168473	ENST00000583216.1	non-NMD	skipped
ENSG00000133313.10	72168337:72168473	ENST00000581912.1	non-NMD	skipped
ENSG00000133313.10	72168337:72168473	ENST00000582589.1	non-NMD	skipped
ENSG00000133313.10	72168337:72168473	ENST00000583785.1	non-NMD	skipped
ENSG00000133313.10	72168337:72168473	ENST00000324301.8	non-NMD	skipped
ENSG00000133313.10	72168337:72168473	ENST00000582620.1	non-NMD	skipped
ENSG00000133313.10	72168337:72168473	ENST00000584768.1	non-NMD	skipped
ENSG00000133313.10	72168337:72168473	ENST00000582666.1	non-NMD	skipped
ENSG00000133313.10	72168337:72168473	ENST00000577355.1	non-NMD	skipped
ENSG00000133313.10	72168337:72168473	ENST00000585263.1	non-NMD	skipped
ENSG00000133313.10	72168337:72168473	ENST00000584581.1	non-NMD	skipped
ENSG00000133313.10	72168337:72168473	ENST00000583938.1	non-NMD	skipped
ENSG00000133313.10	72168337:72168473	ENST00000579624.1	non-NMD	skipped
ENSG00000133313.10	72168337:72168473	ENST00000577669.1	non-NMD	skipped
ENSG00000133313.10	72168337:72168473	ENST00000583695.1	non-NMD	skipped
ENSG00000133313.10	72168337:72168473	ENST00000581600.1	non-NMD	skipped
ENSG00000133313.10	72168337:72168473	ENST00000577409.1	non-NMD	skipped
ENSG00000178386.8	44567418:44567719	ENST00000593088.1	nonsense_mediated_decay	included
ENSG00000178386.8	44567418:44567719	ENST00000588518.1	non-NMD	skipped
ENSG00000178386.8	44567418:44567719	ENST00000434772.3	non-NMD	skipped
ENSG00000178386.8	44567418:44567719	ENST00000585552.1	non-NMD	skipped
ENSG00000178386.8	44567418:44567719	ENST00000591850.1	non-NMD	skipped
ENSG00000204577.7	54725490:54725658	ENST00000414379.1	nonsense_mediated_decay	included
ENSG00000204577.7	54725490:54725658	ENST00000391750.1	non-NMD	skipped
ENSG00000204577.7	54725490:54725658	ENST00000424807.1	non-NMD	skipped
ENSG00000204577.7	54725490:54725658	ENST00000346401.6	non-NMD	skipped
ENSG00000204577.7	54725490:54725658	ENST00000245620.9	non-NMD	skipped
ENSG00000204577.7	54725490:54725658	ENST00000407860.2	non-NMD	skipped
ENSG00000204577.7	54725490:54725658	ENST00000460208.1	non-NMD	skipped
ENSG00000204577.7	54725490:54725658	ENST00000469273.1	non-NMD	skipped
ENSG00000204577.7	54725490:54725658	ENST00000436504.2	non-NMD	skipped
ENSG00000204577.7	54725490:54725658	ENST00000468668.1	non-NMD	skipped
ENSG00000204577.7	54725490:54725658	ENST00000445347.1	non-NMD	skipped
ENSG00000183647.6	58117054:58119195	ENST00000600619.1	nonsense_mediated_decay	included
ENSG00000183647.6	58117054:58119195	ENST00000597700.1	non-NMD	skipped
ENSG00000183647.6	58117054:58119195	ENST00000332854.6	non-NMD	skipped
ENSG00000183647.6	58117054:58119195	ENST00000597864.1	non-NMD	skipped
ENSG00000183647.6	58117054:58119195	ENST00000598297.1	non-NMD	skipped
ENSG00000176593.3	58515751:58516068	ENST00000313957.3	nonsense_mediated_decay	included
ENSG00000176593.3	58515751:58516068	ENST00000550135.1	non-NMD	skipped
ENSG00000176593.3	58515751:58516068	ENST00000546949.1	non-NMD	skipped
ENSG00000176593.3	58515751:58516068	ENST00000546956.1	non-NMD	skipped
ENSG00000176593.3	58515751:58516068	ENST00000553254.1	non-NMD	skipped
ENSG00000176593.3	58515751:58516068	ENST00000547364.1	non-NMD	skipped
ENSG00000101307.11	1583741:1583853	ENST00000565230.1	nonsense_mediated_decay	included
ENSG00000101307.11	1583741:1583853	ENST00000381605.4	non-NMD	skipped
ENSG00000101307.11	1583741:1583853	ENST00000381603.3	non-NMD	skipped
ENSG00000101307.11	1583741:1583853	ENST00000262929.5	non-NMD	skipped
ENSG00000101307.11	1583741:1583853	ENST00000569629.1	non-NMD	skipped
ENSG00000101307.11	1583741:1583853	ENST00000563840.1	non-NMD	skipped
ENSG00000101307.11	1583741:1583853	ENST00000565076.1	non-NMD	skipped
ENSG00000101307.11	1583741:1583853	ENST00000565775.1	non-NMD	skipped
ENSG00000101307.11	1583741:1583853	ENST00000569387.1	non-NMD	skipped
ENSG00000101307.11	1583741:1583853	ENST00000566055.1	non-NMD	skipped
ENSG00000101307.11	1583741:1583853	ENST00000565087.1	non-NMD	skipped
ENSG00000101307.11	1583741:1583853	ENST00000562014.1	non-NMD	skipped
ENSG00000101307.11	1583741:1583853	ENST00000279477.7	non-NMD	skipped
ENSG00000101307.11	1583741:1583853	ENST00000568365.1	non-NMD	skipped
ENSG00000101307.11	1583741:1583853	ENST00000381596.1	non-NMD	skipped
ENSG00000100023.13	22024588:22024649	ENST00000417788.1	nonsense_mediated_decay	included
ENSG00000100023.13	22024588:22024649	ENST00000498589.1	non-NMD	skipped
ENSG00000100023.13	22024588:22024649	ENST00000412327.1	non-NMD	skipped
ENSG00000100023.13	22024588:22024649	ENST00000496819.1	non-NMD	skipped
ENSG00000100023.13	22024588:22024649	ENST00000335025.8	non-NMD	skipped
ENSG00000100023.13	22024588:22024649	ENST00000398831.3	non-NMD	skipped
ENSG00000100023.13	22024588:22024649	ENST00000492445.2	non-NMD	skipped
ENSG00000100023.13	22024588:22024649	ENST00000458567.1	non-NMD	skipped
ENSG00000100023.13	22024588:22024649	ENST00000484439.1	non-NMD	skipped
ENSG00000100023.13	22024588:22024649	ENST00000406385.1	non-NMD	skipped
ENSG00000100023.13	22024588:22024649	ENST00000456792.2	non-NMD	skipped
ENSG00000100023.13	22024588:22024649	ENST00000498109.1	non-NMD	skipped
ENSG00000100023.13	22024588:22024649	ENST00000485930.1	non-NMD	skipped
ENSG00000100023.13	22024588:22024649	ENST00000446951.1	non-NMD	skipped
ENSG00000100023.13	22024588:22024649	ENST00000462188.1	non-NMD	skipped
ENSG00000100023.13	22039927:22040015	ENST00000417788.1	nonsense_mediated_decay	included
ENSG00000100023.13	22039927:22040015	ENST00000498589.1	non-NMD	skipped
ENSG00000100023.13	22039927:22040015	ENST00000412327.1	non-NMD	skipped
ENSG00000100023.13	22039927:22040015	ENST00000496819.1	non-NMD	skipped
ENSG00000100023.13	22039927:22040015	ENST00000335025.8	non-NMD	skipped
ENSG00000100023.13	22039927:22040015	ENST00000398831.3	non-NMD	skipped
ENSG00000100023.13	22039927:22040015	ENST00000492445.2	non-NMD	skipped
ENSG00000100023.13	22039927:22040015	ENST00000458567.1	non-NMD	skipped
ENSG00000100023.13	22039927:22040015	ENST00000484439.1	non-NMD	skipped
ENSG00000100023.13	22039927:22040015	ENST00000406385.1	non-NMD	skipped
ENSG00000100023.13	22039927:22040015	ENST00000456792.2	non-NMD	skipped
ENSG00000100023.13	22039927:22040015	ENST00000498109.1	non-NMD	skipped
ENSG00000100023.13	22039927:22040015	ENST00000485930.1	non-NMD	skipped
ENSG00000100023.13	22039927:22040015	ENST00000446951.1	non-NMD	skipped
ENSG00000100023.13	22039927:22040015	ENST00000462188.1	non-NMD	skipped
ENSG00000128245.10	32341486:32341664	ENST00000443669.1	nonsense_mediated_decay	included
ENSG00000128245.10	32341486:32341664	ENST00000248975.5	non-NMD	skipped
ENSG00000128245.10	32341486:32341664	ENST00000397492.1	non-NMD	skipped
ENSG00000128245.10	32341486:32341664	ENST00000479649.1	non-NMD	skipped
ENSG00000128245.10	32341486:32341664	ENST00000471374.1	non-NMD	skipped
ENSG00000128245.10	32341486:32341664	ENST00000420430.1	non-NMD	skipped
ENSG00000162591.11	3414055:3414185	ENST00000485002.2	nonsense_mediated_decay	included
ENSG00000162591.11	3414055:3414185	ENST00000294599.4	non-NMD	skipped
ENSG00000162591.11	3414055:3414185	ENST00000356575.4	non-NMD	skipped
ENSG00000162591.11	3414055:3414185	ENST00000494257.1	non-NMD	skipped
ENSG00000162591.11	3414055:3414185	ENST00000491842.1	non-NMD	skipped
ENSG00000162591.11	3414055:3414185	ENST00000475790.1	non-NMD	skipped
ENSG00000162591.11	3414055:3414185	ENST00000461795.1	non-NMD	skipped
ENSG00000144040.8	73268736:73268790	ENST00000450185.1	nonsense_mediated_decay	included
ENSG00000144040.8	73268736:73268790	ENST00000474528.1	non-NMD	skipped
ENSG00000144040.8	73268736:73268790	ENST00000461352.1	non-NMD	skipped
ENSG00000144040.8	73268736:73268790	ENST00000272433.2	non-NMD	skipped
ENSG00000144040.8	73268736:73268790	ENST00000495208.1	non-NMD	skipped
ENSG00000144040.8	73268736:73268790	ENST00000490056.1	non-NMD	skipped
ENSG00000144040.8	73268736:73268790	ENST00000482289.1	non-NMD	skipped
ENSG00000144040.8	73268736:73268790	ENST00000411783.1	non-NMD	skipped
ENSG00000144040.8	73268736:73268790	ENST00000410065.1	non-NMD	skipped
ENSG00000144040.8	73268736:73268790	ENST00000482542.1	non-NMD	skipped
ENSG00000144040.8	73268736:73268790	ENST00000463277.1	non-NMD	skipped
ENSG00000144040.8	73268736:73268790	ENST00000416579.1	non-NMD	skipped
ENSG00000144040.8	73268736:73268790	ENST00000464825.1	non-NMD	skipped
ENSG00000144040.8	73268736:73268790	ENST00000442582.1	non-NMD	skipped
ENSG00000144040.8	73268736:73268790	ENST00000487508.1	non-NMD	skipped
ENSG00000144040.8	73268736:73268790	ENST00000497144.1	non-NMD	skipped
ENSG00000144040.8	73268736:73268790	ENST00000479293.1	non-NMD	skipped
ENSG00000144040.8	73268736:73268790	ENST00000485057.1	non-NMD	skipped
ENSG00000144040.8	73268736:73268790	ENST00000475630.1	non-NMD	skipped
ENSG00000144040.8	73268736:73268790	ENST00000472259.1	non-NMD	skipped
ENSG00000144040.8	73268736:73268790	ENST00000484123.1	non-NMD	skipped
ENSG00000144040.8	73268736:73268790	ENST00000488839.1	non-NMD	skipped
ENSG00000154928.12	134696808:134696919	ENST00000482618.1	nonsense_mediated_decay	included
ENSG00000154928.12	134696808:134696919	ENST00000467013.1	non-NMD	skipped
ENSG00000154928.12	134696808:134696919	ENST00000472904.1	non-NMD	skipped
ENSG00000154928.12	134696808:134696919	ENST00000467708.2	non-NMD	skipped
ENSG00000154928.12	134696808:134696919	ENST00000460895.1	non-NMD	skipped
ENSG00000154928.12	134696808:134696919	ENST00000398015.3	non-NMD	skipped
ENSG00000154928.12	134696808:134696919	ENST00000488154.1	non-NMD	skipped
ENSG00000154928.12	134696808:134696919	ENST00000497173.1	non-NMD	skipped
ENSG00000154928.12	134696808:134696919	ENST00000473867.1	non-NMD	skipped
ENSG00000154928.12	134696808:134696919	ENST00000474732.1	non-NMD	skipped
ENSG00000154928.12	134696808:134696919	ENST00000493838.1	non-NMD	skipped
ENSG00000154928.12	134696808:134696919	ENST00000488992.1	non-NMD	skipped
ENSG00000073578.12	220355:220452	ENST00000509632.1	nonsense_mediated_decay	included
ENSG00000073578.12	220355:220452	ENST00000264932.6	non-NMD	skipped
ENSG00000073578.12	220355:220452	ENST00000504309.1	non-NMD	skipped
ENSG00000073578.12	220355:220452	ENST00000502379.1	non-NMD	skipped
ENSG00000073578.12	220355:220452	ENST00000505555.1	non-NMD	skipped
ENSG00000073578.12	220355:220452	ENST00000510361.1	non-NMD	skipped
ENSG00000073578.12	220355:220452	ENST00000504824.1	non-NMD	skipped
ENSG00000073578.12	220355:220452	ENST00000509420.1	non-NMD	skipped
ENSG00000073578.12	220355:220452	ENST00000514027.1	non-NMD	skipped
ENSG00000073578.12	220355:220452	ENST00000514233.1	non-NMD	skipped
ENSG00000073578.12	220355:220452	ENST00000512962.1	non-NMD	skipped
ENSG00000073578.12	220355:220452	ENST00000515752.1	non-NMD	skipped
ENSG00000073578.12	220355:220452	ENST00000511810.1	non-NMD	skipped
ENSG00000073578.12	220355:220452	ENST00000515815.1	non-NMD	skipped
ENSG00000073578.12	220355:220452	ENST00000509082.1	non-NMD	skipped
ENSG00000073578.12	220355:220452	ENST00000503674.1	non-NMD	skipped
ENSG00000073578.12	220355:220452	ENST00000507266.1	non-NMD	skipped
ENSG00000073578.12	220355:220452	ENST00000509564.1	non-NMD	skipped
ENSG00000073578.12	220355:220452	ENST00000507522.1	non-NMD	skipped
ENSG00000113263.8	156640578:156640708	ENST00000517779.1	nonsense_mediated_decay	included
ENSG00000113263.8	156640578:156640708	ENST00000521769.1	non-NMD	skipped
ENSG00000113263.8	156640578:156640708	ENST00000422843.3	non-NMD	skipped
ENSG00000113263.8	156640578:156640708	ENST00000522616.1	non-NMD	skipped
ENSG00000113263.8	156640578:156640708	ENST00000520555.1	non-NMD	skipped
ENSG00000113263.8	156640578:156640708	ENST00000519402.1	non-NMD	skipped
ENSG00000113263.8	156640578:156640708	ENST00000519759.1	non-NMD	skipped
ENSG00000113263.8	156640578:156640708	ENST00000520173.1	non-NMD	skipped
ENSG00000113263.8	156640578:156640708	ENST00000519749.1	non-NMD	skipped
ENSG00000113263.8	156640578:156640708	ENST00000523926.1	non-NMD	skipped
ENSG00000172548.10	156887556:156887587	ENST00000519150.1	nonsense_mediated_decay	included
ENSG00000172548.10	156887556:156887587	ENST00000435489.2	non-NMD	skipped
ENSG00000172548.10	156887556:156887587	ENST00000311946.7	non-NMD	skipped
ENSG00000172548.10	156887556:156887587	ENST00000521390.1	non-NMD	skipped
ENSG00000172548.10	156887556:156887587	ENST00000519946.1	non-NMD	skipped
ENSG00000160867.10	176516859:176516941	ENST00000430285.1	nonsense_mediated_decay	included
ENSG00000160867.10	176516859:176516941	ENST00000292408.4	non-NMD	skipped
ENSG00000160867.10	176516859:176516941	ENST00000503708.1	non-NMD	skipped
ENSG00000160867.10	176516859:176516941	ENST00000393648.2	non-NMD	skipped
ENSG00000160867.10	176516859:176516941	ENST00000514472.1	non-NMD	skipped
ENSG00000160867.10	176516859:176516941	ENST00000502906.1	non-NMD	skipped
ENSG00000160867.10	176516859:176516941	ENST00000292410.3	non-NMD	skipped
ENSG00000160867.10	176516859:176516941	ENST00000510911.1	non-NMD	skipped
ENSG00000160867.10	176516859:176516941	ENST00000507708.1	non-NMD	skipped
ENSG00000160867.10	176516859:176516941	ENST00000513166.1	non-NMD	skipped
ENSG00000160867.10	176516859:176516941	ENST00000393637.1	non-NMD	skipped
ENSG00000160867.10	176516859:176516941	ENST00000426612.1	non-NMD	skipped
ENSG00000160867.10	176516859:176516941	ENST00000509511.1	non-NMD	skipped
ENSG00000160867.10	176516859:176516941	ENST00000508139.1	non-NMD	skipped
ENSG00000160867.10	176516859:176516941	ENST00000511076.1	non-NMD	skipped
ENSG00000160867.10	176516859:176516941	ENST00000483872.2	non-NMD	skipped
ENSG00000160867.10	176516859:176516941	ENST00000513423.1	non-NMD	skipped
ENSG00000082175.10	100920660:100920790	ENST00000528960.1	nonsense_mediated_decay	skipped
ENSG00000082175.10	100920660:100920790	ENST00000534780.1	nonsense_mediated_decay	skipped
ENSG00000082175.10	100920660:100920790	ENST00000526300.1	nonsense_mediated_decay	skipped
ENSG00000082175.10	100920660:100920790	ENST00000325455.5	non-NMD	included
ENSG00000082175.10	100920660:100920790	ENST00000534013.1	non-NMD	included
ENSG00000082175.10	100920660:100920790	ENST00000533207.1	non-NMD	included
ENSG00000082175.10	100920660:100920790	ENST00000263463.5	non-NMD	included
ENSG00000082175.10	100920660:100920790	ENST00000530764.1	non-NMD	included
ENSG00000109906.9	113992540:113992636	ENST00000539918.1	nonsense_mediated_decay	included
ENSG00000109906.9	113992540:113992636	ENST00000335953.4	non-NMD	skipped
ENSG00000109906.9	113992540:113992636	ENST00000541602.1	non-NMD	skipped
ENSG00000109906.9	113992540:113992636	ENST00000544220.1	non-NMD	skipped
ENSG00000109906.9	113992540:113992636	ENST00000535700.1	non-NMD	skipped
ENSG00000109906.9	113992540:113992636	ENST00000392996.2	non-NMD	skipped
ENSG00000109906.9	113992540:113992636	ENST00000545851.1	non-NMD	skipped
ENSG00000109906.9	113992540:113992636	ENST00000535379.1	non-NMD	skipped
ENSG00000109906.9	113992540:113992636	ENST00000535509.1	non-NMD	skipped
ENSG00000242715.3	36814707:36814803	ENST00000506800.1	nonsense_mediated_decay	included
ENSG00000242715.3	36814707:36814803	ENST00000479850.2	non-NMD	skipped
ENSG00000242715.3	36814707:36814803	ENST00000491049.2	non-NMD	skipped
ENSG00000242715.3	36814707:36814803	ENST00000503173.1	non-NMD	skipped
ENSG00000242715.3	36814707:36814803	ENST00000239860.6	non-NMD	skipped
ENSG00000242715.3	36814707:36814803	ENST00000379864.2	non-NMD	skipped
ENSG00000242715.3	36814707:36814803	ENST00000510088.1	non-NMD	skipped
ENSG00000242715.3	36814707:36814803	ENST00000379862.2	non-NMD	skipped
ENSG00000242715.3	36814707:36814803	ENST00000239859.7	non-NMD	skipped
ENSG00000242715.3	36814707:36814803	ENST00000471781.1	non-NMD	skipped
ENSG00000242715.3	36814707:36814803	ENST00000486683.1	non-NMD	skipped
ENSG00000242715.3	36814707:36814803	ENST00000477250.1	non-NMD	skipped
ENSG00000242715.3	36814707:36814803	ENST00000485600.1	non-NMD	skipped
ENSG00000125247.11	101318223:101318361	ENST00000440120.2	nonsense_mediated_decay	included
ENSG00000125247.11	101318223:101318361	ENST00000376234.3	non-NMD	skipped
ENSG00000125247.11	101318223:101318361	ENST00000342624.5	non-NMD	skipped
ENSG00000125247.11	101318223:101318361	ENST00000328767.5	non-NMD	skipped
ENSG00000125247.11	101318223:101318361	ENST00000489713.1	non-NMD	skipped
ENSG00000125247.11	101318223:101318361	ENST00000462211.1	non-NMD	skipped
ENSG00000125247.11	101318223:101318361	ENST00000478272.1	non-NMD	skipped
ENSG00000125247.11	101318223:101318361	ENST00000496511.1	non-NMD	skipped
ENSG00000125247.11	101318223:101318361	ENST00000480433.1	non-NMD	skipped
ENSG00000125247.11	101318223:101318361	ENST00000423847.1	non-NMD	skipped
ENSG00000125247.11	101318223:101318361	ENST00000475272.1	non-NMD	skipped
ENSG00000131323.10	103361410:103361536	ENST00000558700.1	nonsense_mediated_decay	included
ENSG00000131323.10	103361410:103361536	ENST00000560371.1	non-NMD	skipped
ENSG00000131323.10	103361410:103361536	ENST00000347662.4	non-NMD	skipped
ENSG00000131323.10	103361410:103361536	ENST00000392745.2	non-NMD	skipped
ENSG00000131323.10	103361410:103361536	ENST00000539721.1	non-NMD	skipped
ENSG00000131323.10	103361410:103361536	ENST00000560463.1	non-NMD	skipped
ENSG00000131323.10	103361410:103361536	ENST00000351691.5	non-NMD	skipped
ENSG00000131323.10	103361410:103361536	ENST00000558880.1	non-NMD	skipped
ENSG00000131323.10	103361410:103361536	ENST00000559734.1	non-NMD	skipped
ENSG00000140830.4	72123988:72124076	ENST00000565171.1	nonsense_mediated_decay	included
ENSG00000140830.4	72123988:72124076	ENST00000562153.1	non-NMD	skipped
ENSG00000140830.4	72123988:72124076	ENST00000268483.3	non-NMD	skipped
ENSG00000140830.4	72123988:72124076	ENST00000423037.1	non-NMD	skipped
ENSG00000140830.4	72123988:72124076	ENST00000426362.2	non-NMD	skipped
ENSG00000140830.4	72123988:72124076	ENST00000569767.1	non-NMD	skipped
ENSG00000108641.10	19260885:19260947	ENST00000582857.1	nonsense_mediated_decay	included
ENSG00000108641.10	19260885:19260947	ENST00000575403.1	non-NMD	skipped
ENSG00000108641.10	19260885:19260947	ENST00000461069.2	non-NMD	skipped
ENSG00000108641.10	19260885:19260947	ENST00000395615.1	non-NMD	skipped
ENSG00000108641.10	19260885:19260947	ENST00000261499.4	non-NMD	skipped
ENSG00000108641.10	19260885:19260947	ENST00000477478.2	non-NMD	skipped
ENSG00000108641.10	19260885:19260947	ENST00000395616.3	non-NMD	skipped
ENSG00000108641.10	19260885:19260947	ENST00000575478.1	non-NMD	skipped
ENSG00000108641.10	19260885:19260947	ENST00000268841.6	non-NMD	skipped
ENSG00000108641.10	19260885:19260947	ENST00000440841.1	non-NMD	skipped
ENSG00000108641.10	19260885:19260947	ENST00000477683.1	non-NMD	skipped
ENSG00000108641.10	19260885:19260947	ENST00000574508.2	non-NMD	skipped
ENSG00000108641.10	19260885:19260947	ENST00000487415.2	non-NMD	skipped
ENSG00000108641.10	19260885:19260947	ENST00000468679.3	non-NMD	skipped
ENSG00000108641.10	19260885:19260947	ENST00000476298.2	non-NMD	skipped
ENSG00000176194.13	12263599:12263865	ENST00000522713.1	nonsense_mediated_decay	included
ENSG00000176194.13	12263599:12263865	ENST00000320477.9	non-NMD	skipped
ENSG00000176194.13	12263599:12263865	ENST00000521296.1	non-NMD	skipped
ENSG00000176194.13	12263599:12263865	ENST00000520620.1	non-NMD	skipped
ENSG00000060558.3	3146401:3146589	ENST00000592455.1	nonsense_mediated_decay	included
ENSG00000060558.3	3146401:3146589	ENST00000262958.3	non-NMD	skipped
ENSG00000060558.3	3146401:3146589	ENST00000586082.1	non-NMD	skipped
ENSG00000104863.7	49619082:49619281	ENST00000595200.1	nonsense_mediated_decay	included
ENSG00000104863.7	49619082:49619281	ENST00000391864.3	non-NMD	skipped
ENSG00000104863.7	49619082:49619281	ENST00000221459.2	non-NMD	skipped
ENSG00000104863.7	49619082:49619281	ENST00000486217.2	non-NMD	skipped
ENSG00000104863.7	49619082:49619281	ENST00000469137.1	non-NMD	skipped
ENSG00000104863.7	49619082:49619281	ENST00000474252.1	non-NMD	skipped
ENSG00000104863.7	49619082:49619281	ENST00000465141.1	non-NMD	skipped
ENSG00000105619.9	54613434:54613504	ENST00000420715.2	nonsense_mediated_decay	skipped
ENSG00000105619.9	54613434:54613504	ENST00000391759.1	non-NMD	included
ENSG00000105619.9	54613434:54613504	ENST00000391758.1	non-NMD	included
ENSG00000105619.9	54613434:54613504	ENST00000391757.1	non-NMD	included
ENSG00000100297.11	35797659:35797807	ENST00000451351.1	nonsense_mediated_decay	included
ENSG00000100297.11	35797659:35797807	ENST00000216122.4	non-NMD	skipped
ENSG00000100297.11	35797659:35797807	ENST00000382011.5	non-NMD	skipped
ENSG00000100297.11	35797659:35797807	ENST00000417343.1	non-NMD	skipped
ENSG00000100297.11	35797659:35797807	ENST00000416905.1	non-NMD	skipped
ENSG00000100297.11	35797659:35797807	ENST00000444778.1	non-NMD	skipped
ENSG00000100297.11	35797659:35797807	ENST00000464908.1	non-NMD	skipped
ENSG00000100297.11	35797659:35797807	ENST00000493076.1	non-NMD	skipped
ENSG00000100297.11	35797659:35797807	ENST00000493569.1	non-NMD	skipped
ENSG00000100297.11	35797659:35797807	ENST00000465557.1	non-NMD	skipped
ENSG00000072135.8	131114173:131114228	ENST00000428843.1	nonsense_mediated_decay	included
ENSG00000072135.8	131114173:131114228	ENST00000175756.5	non-NMD	skipped
ENSG00000072135.8	131114173:131114228	ENST00000347849.3	non-NMD	skipped
ENSG00000072135.8	131114173:131114228	ENST00000489215.1	non-NMD	skipped
ENSG00000072135.8	131114173:131114228	ENST00000420717.1	non-NMD	skipped
ENSG00000072135.8	131114173:131114228	ENST00000483617.1	non-NMD	skipped
ENSG00000072135.8	131114173:131114228	ENST00000479295.1	non-NMD	skipped
ENSG00000072135.8	131114173:131114228	ENST00000460992.1	non-NMD	skipped
ENSG00000072135.8	131114173:131114228	ENST00000495400.1	non-NMD	skipped
ENSG00000072135.8	131114173:131114228	ENST00000409022.2	non-NMD	skipped
ENSG00000072135.8	131114173:131114228	ENST00000490812.1	non-NMD	skipped
ENSG00000072135.8	131114173:131114228	ENST00000462996.1	non-NMD	skipped
ENSG00000072135.8	131114173:131114228	ENST00000464576.1	non-NMD	skipped
ENSG00000072135.8	131114173:131114228	ENST00000490137.1	non-NMD	skipped
ENSG00000072135.8	131114173:131114228	ENST00000481492.1	non-NMD	skipped
ENSG00000072135.8	131114173:131114228	ENST00000462321.1	non-NMD	skipped
ENSG00000170854.13	97670996:97671096	ENST00000514314.1	nonsense_mediated_decay	included
ENSG00000170854.13	97670996:97671096	ENST00000333396.7	non-NMD	skipped
ENSG00000170854.13	97670996:97671096	ENST00000394198.2	non-NMD	skipped
ENSG00000170854.13	97670996:97671096	ENST00000506682.1	non-NMD	skipped
ENSG00000170854.13	97670996:97671096	ENST00000360258.4	non-NMD	skipped
ENSG00000170854.13	97670996:97671096	ENST00000503517.1	non-NMD	skipped
ENSG00000170854.13	97670996:97671096	ENST00000503097.1	non-NMD	skipped
ENSG00000170854.13	97670996:97671096	ENST00000330299.2	non-NMD	skipped
ENSG00000170854.13	97670996:97671096	ENST00000507612.1	non-NMD	skipped
ENSG00000170854.13	97670996:97671096	ENST00000506099.1	non-NMD	skipped
ENSG00000078177.9	40101656:40101746	ENST00000511480.1	nonsense_mediated_decay	included
ENSG00000078177.9	40101656:40101746	ENST00000261435.6	non-NMD	skipped
ENSG00000078177.9	40101656:40101746	ENST00000515550.1	non-NMD	skipped
ENSG00000078177.9	40101656:40101746	ENST00000513269.1	non-NMD	skipped
ENSG00000080709.10	113822395:113822500	ENST00000505491.1	nonsense_mediated_decay	included
ENSG00000080709.10	113822395:113822500	ENST00000512097.3	non-NMD	skipped
ENSG00000080709.10	113822395:113822500	ENST00000264773.3	non-NMD	skipped
ENSG00000080709.10	113822395:113822500	ENST00000507750.1	non-NMD	skipped
ENSG00000080709.10	113822395:113822500	ENST00000503706.1	non-NMD	skipped
ENSG00000080709.10	113822395:113822500	ENST00000506812.1	non-NMD	skipped
ENSG00000112742.5	80715822:80715892	ENST00000509313.1	nonsense_mediated_decay	included
ENSG00000112742.5	80715822:80715892	ENST00000509894.1	non-NMD	skipped
ENSG00000112742.5	80715822:80715892	ENST00000230510.3	non-NMD	skipped
ENSG00000112742.5	80715822:80715892	ENST00000369798.2	non-NMD	skipped
ENSG00000112742.5	80715822:80715892	ENST00000502580.1	non-NMD	skipped
ENSG00000112742.5	80715822:80715892	ENST00000511260.1	non-NMD	skipped
ENSG00000112742.5	80715822:80715892	ENST00000504040.1	non-NMD	skipped
ENSG00000112742.5	80715822:80715892	ENST00000430061.2	non-NMD	skipped
ENSG00000112742.5	80715822:80715892	ENST00000515751.1	non-NMD	skipped
ENSG00000112742.5	80715822:80715892	ENST00000504590.1	non-NMD	skipped
ENSG00000118514.9	135261319:135261359	ENST00000349305.4	nonsense_mediated_decay	included
ENSG00000118514.9	135261319:135261359	ENST00000265605.2	non-NMD	skipped
ENSG00000118514.9	135261319:135261359	ENST00000367845.2	non-NMD	skipped
ENSG00000118514.9	135261319:135261359	ENST00000367847.2	non-NMD	skipped
ENSG00000118514.9	135261319:135261359	ENST00000460753.1	non-NMD	skipped
ENSG00000118514.9	135261319:135261359	ENST00000534012.1	non-NMD	skipped
ENSG00000112530.7	163418438:163418576	ENST00000541974.1	nonsense_mediated_decay	included
ENSG00000112530.7	163418438:163418576	ENST00000337019.3	non-NMD	skipped
ENSG00000112530.7	163418438:163418576	ENST00000366889.2	non-NMD	skipped
ENSG00000112530.7	163418438:163418576	ENST00000366888.2	non-NMD	skipped
ENSG00000112530.7	163418438:163418576	ENST00000542669.1	non-NMD	skipped
ENSG00000112530.7	163418438:163418576	ENST00000544266.1	non-NMD	skipped
ENSG00000112530.7	163418438:163418576	ENST00000534958.1	non-NMD	skipped
ENSG00000112530.7	163418438:163418576	ENST00000545186.1	non-NMD	skipped
ENSG00000112530.7	163418438:163418576	ENST00000542936.1	non-NMD	skipped
ENSG00000006468.9	13947418:13947481	ENST00000443137.1	nonsense_mediated_decay	included
ENSG00000006468.9	13947418:13947481	ENST00000430479.1	non-NMD	skipped
ENSG00000006468.9	13947418:13947481	ENST00000242066.5	non-NMD	skipped
ENSG00000006468.9	13947418:13947481	ENST00000343495.5	non-NMD	skipped
ENSG00000006468.9	13947418:13947481	ENST00000420159.2	non-NMD	skipped
ENSG00000006468.9	13947418:13947481	ENST00000399357.3	non-NMD	skipped
ENSG00000006468.9	13947418:13947481	ENST00000405192.2	non-NMD	skipped
ENSG00000006468.9	13947418:13947481	ENST00000405358.4	non-NMD	skipped
ENSG00000006468.9	13947418:13947481	ENST00000403527.1	non-NMD	skipped
ENSG00000006468.9	13947418:13947481	ENST00000405218.2	non-NMD	skipped
ENSG00000006468.9	13947418:13947481	ENST00000403685.1	non-NMD	skipped
ENSG00000006468.9	13947418:13947481	ENST00000493831.1	non-NMD	skipped
ENSG00000006468.9	13947418:13947481	ENST00000472931.2	non-NMD	skipped
ENSG00000006468.9	13947418:13947481	ENST00000438956.1	non-NMD	skipped
ENSG00000006468.9	13947418:13947481	ENST00000476720.2	non-NMD	skipped
ENSG00000006468.9	13947418:13947481	ENST00000443608.1	non-NMD	skipped
ENSG00000006468.9	13947418:13947481	ENST00000497115.1	non-NMD	skipped
ENSG00000006468.9	13947418:13947481	ENST00000476355.1	non-NMD	skipped
ENSG00000006468.9	13947418:13947481	ENST00000421381.1	non-NMD	skipped
ENSG00000006468.9	13947418:13947481	ENST00000431887.1	non-NMD	skipped
ENSG00000006468.9	13947418:13947481	ENST00000460438.1	non-NMD	skipped
ENSG00000006468.9	13947418:13947481	ENST00000483075.1	non-NMD	skipped
ENSG00000006468.9	13947418:13947481	ENST00000433547.1	non-NMD	skipped
ENSG00000006468.9	13947418:13947481	ENST00000485475.1	non-NMD	skipped
ENSG00000146707.10	76247814:76247932	ENST00000424818.1	nonsense_mediated_decay	included
ENSG00000146707.10	76247814:76247932	ENST00000275569.4	non-NMD	skipped
ENSG00000146707.10	76247814:76247932	ENST00000310842.4	non-NMD	skipped
ENSG00000146707.10	76247814:76247932	ENST00000441393.1	non-NMD	skipped
ENSG00000146707.10	76247814:76247932	ENST00000454397.1	non-NMD	skipped
ENSG00000033100.10	150934042:150934258	ENST00000465601.1	nonsense_mediated_decay	included
ENSG00000033100.10	150934042:150934258	ENST00000482173.1	non-NMD	skipped
ENSG00000033100.10	150934042:150934258	ENST00000495645.1	non-NMD	skipped
ENSG00000033100.10	150934042:150934258	ENST00000035307.2	non-NMD	skipped
ENSG00000105982.12	156439148:156439254	ENST00000392747.2	nonsense_mediated_decay	included
ENSG00000105982.12	156439148:156439254	ENST00000404282.2	non-NMD	skipped
ENSG00000105982.12	156439148:156439254	ENST00000439609.1	non-NMD	skipped
ENSG00000105982.12	156439148:156439254	ENST00000432459.2	non-NMD	skipped
ENSG00000105982.12	156439148:156439254	ENST00000469382.1	non-NMD	skipped
ENSG00000105982.12	156439148:156439254	ENST00000317955.5	non-NMD	skipped
ENSG00000105982.12	156439148:156439254	ENST00000405335.1	non-NMD	skipped
ENSG00000105982.12	156439148:156439254	ENST00000311822.8	non-NMD	skipped
ENSG00000105982.12	156439148:156439254	ENST00000392743.2	non-NMD	skipped
ENSG00000105982.12	156439148:156439254	ENST00000392741.2	non-NMD	skipped
ENSG00000105982.12	156439148:156439254	ENST00000343665.4	non-NMD	skipped
ENSG00000105982.12	156439148:156439254	ENST00000392740.1	non-NMD	skipped
ENSG00000105982.12	156439148:156439254	ENST00000480011.1	non-NMD	skipped
ENSG00000105982.12	156439148:156439254	ENST00000472537.1	non-NMD	skipped
ENSG00000105982.12	156439148:156439254	ENST00000493999.1	non-NMD	skipped
ENSG00000105982.12	156439148:156439254	ENST00000463028.1	non-NMD	skipped
ENSG00000173273.11	9600974:9601082	ENST00000518635.1	nonsense_mediated_decay	included
ENSG00000173273.11	9600974:9601082	ENST00000520408.1	non-NMD	skipped
ENSG00000173273.11	9600974:9601082	ENST00000310430.6	non-NMD	skipped
ENSG00000173273.11	9600974:9601082	ENST00000522110.1	non-NMD	skipped
ENSG00000173273.11	9600974:9601082	ENST00000517652.2	non-NMD	skipped
ENSG00000173273.11	9600974:9601082	ENST00000518281.1	non-NMD	skipped
ENSG00000173273.11	9600974:9601082	ENST00000518027.1	non-NMD	skipped
ENSG00000173273.11	9600974:9601082	ENST00000521039.1	non-NMD	skipped
ENSG00000173273.11	9600974:9601082	ENST00000519392.1	non-NMD	skipped
ENSG00000173273.11	9600974:9601082	ENST00000517989.1	non-NMD	skipped
ENSG00000173273.11	9600974:9601082	ENST00000519930.1	non-NMD	skipped
ENSG00000173273.11	9600974:9601082	ENST00000519191.1	non-NMD	skipped
ENSG00000173273.11	9600974:9601082	ENST00000517770.1	non-NMD	skipped
ENSG00000120913.19	22438475:22438591	ENST00000416159.1	nonsense_mediated_decay	included
ENSG00000120913.19	22438475:22438591	ENST00000456545.1	non-NMD	skipped
ENSG00000120913.19	22438475:22438591	ENST00000308354.7	non-NMD	skipped
ENSG00000120913.19	22438475:22438591	ENST00000452226.1	non-NMD	skipped
ENSG00000120913.19	22438475:22438591	ENST00000397760.4	non-NMD	skipped
ENSG00000120913.19	22438475:22438591	ENST00000339162.7	non-NMD	skipped
ENSG00000120913.19	22438475:22438591	ENST00000397761.2	non-NMD	skipped
ENSG00000120913.19	22438475:22438591	ENST00000436754.1	non-NMD	skipped
ENSG00000120913.19	22438475:22438591	ENST00000426493.1	non-NMD	skipped
ENSG00000120913.19	22438475:22438591	ENST00000429812.1	non-NMD	skipped
ENSG00000120913.19	22438475:22438591	ENST00000409141.1	non-NMD	skipped
ENSG00000120913.19	22438475:22438591	ENST00000265810.4	non-NMD	skipped
ENSG00000120913.19	22438475:22438591	ENST00000409417.1	non-NMD	skipped
ENSG00000120913.19	22438475:22438591	ENST00000448520.1	non-NMD	skipped
ENSG00000120913.19	22438475:22438591	ENST00000491330.1	non-NMD	skipped
ENSG00000120913.19	22438475:22438591	ENST00000464275.1	non-NMD	skipped
ENSG00000120913.19	22438475:22438591	ENST00000443561.2	non-NMD	skipped
ENSG00000185201.12	308755:308889	ENST00000527146.1	nonsense_mediated_decay	included
ENSG00000185201.12	308755:308889	ENST00000533141.1	non-NMD	skipped
ENSG00000185201.12	308755:308889	ENST00000399817.4	non-NMD	skipped
ENSG00000185201.12	308755:308889	ENST00000602569.1	non-NMD	skipped
ENSG00000185201.12	308755:308889	ENST00000399815.2	non-NMD	skipped
ENSG00000060138.8	10856122:10856218	ENST00000541351.1	nonsense_mediated_decay	included
ENSG00000060138.8	10856122:10856218	ENST00000279550.7	non-NMD	skipped
ENSG00000060138.8	10856122:10856218	ENST00000228251.4	non-NMD	skipped
ENSG00000060138.8	10856122:10856218	ENST00000540447.1	non-NMD	skipped
ENSG00000060138.8	10856122:10856218	ENST00000540975.1	non-NMD	skipped
ENSG00000060138.8	10856122:10856218	ENST00000546164.1	non-NMD	skipped
ENSG00000060138.8	10856122:10856218	ENST00000536823.1	non-NMD	skipped
ENSG00000060138.8	10856122:10856218	ENST00000366286.2	non-NMD	skipped
ENSG00000060138.8	10856122:10856218	ENST00000542002.1	non-NMD	skipped
ENSG00000060138.8	10856122:10856218	ENST00000366290.2	non-NMD	skipped
ENSG00000060138.8	10856122:10856218	ENST00000542641.1	non-NMD	skipped
ENSG00000060138.8	10856122:10856218	ENST00000544504.1	non-NMD	skipped
ENSG00000060138.8	10856122:10856218	ENST00000539204.1	non-NMD	skipped
ENSG00000060138.8	10856122:10856218	ENST00000544622.1	non-NMD	skipped
ENSG00000060138.8	10856122:10856218	ENST00000546298.1	non-NMD	skipped
ENSG00000060138.8	10856122:10856218	ENST00000544501.1	non-NMD	skipped
ENSG00000060138.8	10856122:10856218	ENST00000536107.1	non-NMD	skipped
ENSG00000060138.8	10856122:10856218	ENST00000540747.1	non-NMD	skipped
ENSG00000151164.14	110949233:110949388	ENST00000358071.4	nonsense_mediated_decay	included
ENSG00000151164.14	110949233:110949388	ENST00000433301.1	non-NMD	skipped
ENSG00000151164.14	110949233:110949388	ENST00000409246.1	non-NMD	skipped
ENSG00000151164.14	110949233:110949388	ENST00000392672.4	non-NMD	skipped
ENSG00000151164.14	110949233:110949388	ENST00000409300.1	non-NMD	skipped
ENSG00000151164.14	110949233:110949388	ENST00000409425.1	non-NMD	skipped
ENSG00000151164.14	110949233:110949388	ENST00000409778.3	non-NMD	skipped
ENSG00000151164.14	110949233:110949388	ENST00000409461.1	non-NMD	skipped
ENSG00000151164.14	110949233:110949388	ENST00000447044.1	non-NMD	skipped
ENSG00000111725.6	120109300:120109473	ENST00000537400.1	nonsense_mediated_decay	included
ENSG00000111725.6	120109300:120109473	ENST00000229328.5	non-NMD	skipped
ENSG00000111725.6	120109300:120109473	ENST00000541640.1	non-NMD	skipped
ENSG00000111725.6	120109300:120109473	ENST00000540121.1	non-NMD	skipped
ENSG00000111725.6	120109300:120109473	ENST00000545223.1	non-NMD	skipped
ENSG00000111725.6	120109300:120109473	ENST00000545870.1	non-NMD	skipped
ENSG00000111725.6	120109300:120109473	ENST00000542698.1	non-NMD	skipped
ENSG00000111725.6	120109300:120109473	ENST00000538271.1	non-NMD	skipped
ENSG00000111725.6	120109300:120109473	ENST00000537057.1	non-NMD	skipped
ENSG00000170348.4	75605777:75605874	ENST00000555873.1	nonsense_mediated_decay	included
ENSG00000170348.4	75605777:75605874	ENST00000303575.4	non-NMD	skipped
ENSG00000170348.4	75605777:75605874	ENST00000556969.1	non-NMD	skipped
ENSG00000170348.4	75605777:75605874	ENST00000557670.1	non-NMD	skipped
ENSG00000170348.4	75605777:75605874	ENST00000555036.1	non-NMD	skipped
ENSG00000170348.4	75605777:75605874	ENST00000555085.1	non-NMD	skipped
ENSG00000198373.8	69861797:69861922	ENST00000569620.1	nonsense_mediated_decay	included
ENSG00000198373.8	69861797:69861922	ENST00000359154.2	non-NMD	skipped
ENSG00000198373.8	69861797:69861922	ENST00000561780.1	non-NMD	skipped
ENSG00000198373.8	69861797:69861922	ENST00000568845.1	non-NMD	skipped
ENSG00000198373.8	69861797:69861922	ENST00000563659.1	non-NMD	skipped
ENSG00000198373.8	69861797:69861922	ENST00000569658.1	non-NMD	skipped
ENSG00000198373.8	69861797:69861922	ENST00000448661.1	non-NMD	skipped
ENSG00000198373.8	69861797:69861922	ENST00000569174.1	non-NMD	skipped
ENSG00000198373.8	69861797:69861922	ENST00000356003.2	non-NMD	skipped
ENSG00000198373.8	69861797:69861922	ENST00000544162.1	non-NMD	skipped
ENSG00000198373.8	69861797:69861922	ENST00000567986.1	non-NMD	skipped
ENSG00000198373.8	69861797:69861922	ENST00000563618.1	non-NMD	skipped
ENSG00000198373.8	69861797:69861922	ENST00000542271.1	non-NMD	skipped
ENSG00000198373.8	69861797:69861922	ENST00000570104.1	non-NMD	skipped
ENSG00000198373.8	69861797:69861922	ENST00000569297.1	non-NMD	skipped
ENSG00000198373.8	69861797:69861922	ENST00000567579.1	non-NMD	skipped
ENSG00000198373.8	69861797:69861922	ENST00000566463.1	non-NMD	skipped
ENSG00000198373.8	69861797:69861922	ENST00000568684.1	non-NMD	skipped
ENSG00000198373.8	69861797:69861922	ENST00000568185.1	non-NMD	skipped
ENSG00000198373.8	69861797:69861922	ENST00000568818.1	non-NMD	skipped
ENSG00000198373.8	69861797:69861922	ENST00000567161.1	non-NMD	skipped
ENSG00000198373.8	69861797:69861922	ENST00000567303.1	non-NMD	skipped
ENSG00000161395.8	37832867:37833008	ENST00000577337.1	nonsense_mediated_decay	included
ENSG00000161395.8	37832867:37833008	ENST00000584620.1	nonsense_mediated_decay	included
ENSG00000161395.8	37832867:37833008	ENST00000579146.1	non-NMD	skipped
ENSG00000161395.8	37832867:37833008	ENST00000300658.4	non-NMD	skipped
ENSG00000161395.8	37832867:37833008	ENST00000378011.4	non-NMD	skipped
ENSG00000161395.8	37832867:37833008	ENST00000309862.6	non-NMD	skipped
ENSG00000161395.8	37832867:37833008	ENST00000429199.2	non-NMD	skipped
ENSG00000161395.8	37832867:37833008	ENST00000580898.1	non-NMD	skipped
ENSG00000161395.8	37832867:37833008	ENST00000582276.1	non-NMD	skipped
ENSG00000161395.8	37832867:37833008	ENST00000584856.1	non-NMD	skipped
ENSG00000170836.7	58734293:58734403	ENST00000392995.3	nonsense_mediated_decay	included
ENSG00000170836.7	58734293:58734403	ENST00000305921.3	non-NMD	skipped
ENSG00000170836.7	58734293:58734403	ENST00000590418.1	non-NMD	skipped
ENSG00000125991.14	34131410:34131553	ENST00000438317.1	nonsense_mediated_decay	included
ENSG00000125991.14	34131410:34131553	ENST00000348547.2	non-NMD	skipped
ENSG00000125991.14	34131410:34131553	ENST00000357394.4	non-NMD	skipped
ENSG00000125991.14	34131410:34131553	ENST00000476926.1	non-NMD	skipped
ENSG00000125991.14	34131410:34131553	ENST00000486268.1	non-NMD	skipped
ENSG00000125991.14	34131410:34131553	ENST00000447986.1	non-NMD	skipped
ENSG00000125991.14	34131410:34131553	ENST00000279052.6	non-NMD	skipped
ENSG00000125991.14	34131410:34131553	ENST00000492184.1	non-NMD	skipped
ENSG00000125991.14	34131410:34131553	ENST00000416206.1	non-NMD	skipped
ENSG00000125991.14	34131410:34131553	ENST00000411577.1	non-NMD	skipped
ENSG00000125991.14	34131410:34131553	ENST00000413587.1	non-NMD	skipped
ENSG00000125991.14	34131410:34131553	ENST00000461043.2	non-NMD	skipped
ENSG00000125991.14	34131410:34131553	ENST00000496172.1	non-NMD	skipped
ENSG00000125991.14	34131410:34131553	ENST00000489071.1	non-NMD	skipped
ENSG00000125991.14	34131410:34131553	ENST00000482338.1	non-NMD	skipped
ENSG00000125991.14	34131410:34131553	ENST00000465298.1	non-NMD	skipped
ENSG00000125991.14	34131410:34131553	ENST00000475211.1	non-NMD	skipped
ENSG00000125991.14	34131410:34131553	ENST00000442139.1	non-NMD	skipped
ENSG00000125991.14	34131410:34131553	ENST00000451605.1	non-NMD	skipped
ENSG00000125991.14	34131410:34131553	ENST00000488935.1	non-NMD	skipped
ENSG00000125991.14	34131410:34131553	ENST00000488384.1	non-NMD	skipped
ENSG00000215440.7	57280554:57280625	ENST00000533788.1	nonsense_mediated_decay	included
ENSG00000215440.7	57280554:57280625	ENST00000525967.1	non-NMD	skipped
ENSG00000215440.7	57280554:57280625	ENST00000525817.1	non-NMD	skipped
ENSG00000215440.7	57280554:57280625	ENST00000356091.6	non-NMD	skipped
ENSG00000215440.7	57280554:57280625	ENST00000529976.1	non-NMD	skipped
ENSG00000215440.7	57280554:57280625	ENST00000527587.1	non-NMD	skipped
ENSG00000215440.7	57280554:57280625	ENST00000527081.1	non-NMD	skipped
ENSG00000215440.7	57280554:57280625	ENST00000525068.1	non-NMD	skipped
ENSG00000215440.7	57280554:57280625	ENST00000532531.1	non-NMD	skipped
ENSG00000165192.9	15310032:15310149	ENST00000485437.2	nonsense_mediated_decay	included
ENSG00000165192.9	15310032:15310149	ENST00000537676.1	non-NMD	skipped
ENSG00000165192.9	15310032:15310149	ENST00000380470.3	non-NMD	skipped
ENSG00000165192.9	15310032:15310149	ENST00000344384.4	non-NMD	skipped
ENSG00000165192.9	15310032:15310149	ENST00000480796.1	non-NMD	skipped
ENSG00000089472.12	65390969:65391110	ENST00000429547.1	nonsense_mediated_decay	included
ENSG00000089472.12	65390969:65391110	ENST00000519389.1	non-NMD	skipped
ENSG00000089472.12	65390969:65391110	ENST00000374727.3	non-NMD	skipped
ENSG00000089472.12	65390969:65391110	ENST00000336279.5	non-NMD	skipped
ENSG00000089472.12	65390969:65391110	ENST00000458621.1	non-NMD	skipped
ENSG00000089472.12	65390969:65391110	ENST00000441993.2	non-NMD	skipped
ENSG00000089472.12	65390969:65391110	ENST00000419594.1	non-NMD	skipped
ENSG00000089472.12	65390969:65391110	ENST00000343002.2	non-NMD	skipped
ENSG00000089472.12	65390969:65391110	ENST00000425114.1	non-NMD	skipped
ENSG00000089472.12	65390969:65391110	ENST00000471121.1	non-NMD	skipped
ENSG00000117500.8	93624372:93624442	ENST00000370290.3	nonsense_mediated_decay	included
ENSG00000117500.8	93624372:93624442	ENST00000370282.3	non-NMD	skipped
ENSG00000117500.8	93624372:93624442	ENST00000483033.1	non-NMD	skipped
ENSG00000117500.8	93624372:93624442	ENST00000479918.1	non-NMD	skipped
ENSG00000117500.8	93624372:93624442	ENST00000370280.1	non-NMD	skipped
ENSG00000135972.4	105707780:105707891	ENST00000413583.1	nonsense_mediated_decay	included
ENSG00000135972.4	105707780:105707891	ENST00000258455.3	non-NMD	skipped
ENSG00000135972.4	105707780:105707891	ENST00000472220.1	non-NMD	skipped
ENSG00000115919.10	143711591:143711636	ENST00000424385.1	nonsense_mediated_decay	included
ENSG00000115919.10	143711591:143711636	ENST00000264170.4	non-NMD	skipped
ENSG00000115919.10	143711591:143711636	ENST00000375773.2	non-NMD	skipped
ENSG00000115919.10	143711591:143711636	ENST00000409512.1	non-NMD	skipped
ENSG00000115919.10	143711591:143711636	ENST00000410015.2	non-NMD	skipped
ENSG00000115919.10	143711591:143711636	ENST00000460143.1	non-NMD	skipped
ENSG00000144354.9	174228728:174228889	ENST00000435616.1	nonsense_mediated_decay	included
ENSG00000144354.9	174228728:174228889	ENST00000347703.3	non-NMD	skipped
ENSG00000144354.9	174228728:174228889	ENST00000392567.2	non-NMD	skipped
ENSG00000144354.9	174228728:174228889	ENST00000306721.3	non-NMD	skipped
ENSG00000144354.9	174228728:174228889	ENST00000410101.3	non-NMD	skipped
ENSG00000144354.9	174228728:174228889	ENST00000410019.3	non-NMD	skipped
ENSG00000144354.9	174228728:174228889	ENST00000496441.1	non-NMD	skipped
ENSG00000144354.9	174228728:174228889	ENST00000467411.1	non-NMD	skipped
ENSG00000144354.9	174228728:174228889	ENST00000468359.1	non-NMD	skipped
ENSG00000177694.10	175177833:175177963	ENST00000414826.1	nonsense_mediated_decay	included
ENSG00000177694.10	175177833:175177963	ENST00000482228.1	non-NMD	skipped
ENSG00000177694.10	175177833:175177963	ENST00000491329.1	non-NMD	skipped
ENSG00000177694.10	175177833:175177963	ENST00000481679.1	non-NMD	skipped
ENSG00000177694.10	175177833:175177963	ENST00000478624.1	non-NMD	skipped
ENSG00000177694.10	175177833:175177963	ENST00000495900.1	non-NMD	skipped
ENSG00000177694.10	175177833:175177963	ENST00000489729.1	non-NMD	skipped
ENSG00000177694.10	175177833:175177963	ENST00000434257.1	non-NMD	skipped
ENSG00000177694.10	175177833:175177963	ENST00000454872.1	non-NMD	skipped
ENSG00000177694.10	175177833:175177963	ENST00000485853.1	non-NMD	skipped
ENSG00000177694.10	175177833:175177963	ENST00000473253.1	non-NMD	skipped
ENSG00000177694.10	175177833:175177963	ENST00000489299.1	non-NMD	skipped
ENSG00000152969.12	6056475:6056530	ENST00000473053.1	nonsense_mediated_decay	included
ENSG00000152969.12	6056475:6056530	ENST00000409021.3	non-NMD	skipped
ENSG00000152969.12	6056475:6056530	ENST00000409371.3	non-NMD	skipped
ENSG00000152969.12	6056475:6056530	ENST00000282924.5	non-NMD	skipped
ENSG00000152969.12	6056475:6056530	ENST00000409831.1	non-NMD	skipped
ENSG00000152969.12	6056475:6056530	ENST00000410077.2	non-NMD	skipped
ENSG00000152969.12	6056475:6056530	ENST00000457227.2	non-NMD	skipped
ENSG00000035928.10	39343107:39343285	ENST00000512275.1	nonsense_mediated_decay	included
ENSG00000035928.10	39343107:39343285	ENST00000349703.2	non-NMD	skipped
ENSG00000035928.10	39343107:39343285	ENST00000381897.1	non-NMD	skipped
ENSG00000035928.10	39343107:39343285	ENST00000510783.1	non-NMD	skipped
ENSG00000035928.10	39343107:39343285	ENST00000502991.1	non-NMD	skipped
ENSG00000035928.10	39343107:39343285	ENST00000504974.1	non-NMD	skipped
ENSG00000035928.10	39343107:39343285	ENST00000514572.1	non-NMD	skipped
ENSG00000035928.10	39343107:39343285	ENST00000505077.1	non-NMD	skipped
ENSG00000035928.10	39343107:39343285	ENST00000504554.1	non-NMD	skipped
ENSG00000035928.10	39343107:39343285	ENST00000502706.1	non-NMD	skipped
ENSG00000035928.10	39343107:39343285	ENST00000509084.1	non-NMD	skipped
ENSG00000035928.10	39343107:39343285	ENST00000512881.1	non-NMD	skipped
ENSG00000035928.10	39343107:39343285	ENST00000512726.1	non-NMD	skipped
ENSG00000035928.10	39343107:39343285	ENST00000418436.1	non-NMD	skipped
ENSG00000035928.10	39343107:39343285	ENST00000504849.1	non-NMD	skipped
ENSG00000035928.10	39343107:39343285	ENST00000503784.1	non-NMD	skipped
ENSG00000145293.10	83372196:83372398	ENST00000505846.1	nonsense_mediated_decay	skipped
ENSG00000145293.10	83372196:83372398	ENST00000273920.3	non-NMD	included
ENSG00000145293.10	83372196:83372398	ENST00000509635.1	non-NMD	included
ENSG00000151012.9	139103451:139103547	ENST00000509248.1	nonsense_mediated_decay	skipped
ENSG00000151012.9	139103451:139103547	ENST00000280612.5	non-NMD	included
ENSG00000151012.9	139106275:139106398	ENST00000509248.1	nonsense_mediated_decay	skipped
ENSG00000151012.9	139106275:139106398	ENST00000280612.5	non-NMD	included
ENSG00000164318.13	38305534:38305719	ENST00000504709.1	nonsense_mediated_decay	included
ENSG00000164318.13	38305534:38305719	ENST00000354891.3	non-NMD	skipped
ENSG00000164318.13	38305534:38305719	ENST00000322350.5	non-NMD	skipped
ENSG00000164318.13	38305534:38305719	ENST00000336740.6	non-NMD	skipped
ENSG00000164318.13	38305534:38305719	ENST00000397202.2	non-NMD	skipped
ENSG00000164318.13	38305534:38305719	ENST00000508868.1	non-NMD	skipped
ENSG00000164318.13	38305534:38305719	ENST00000397210.3	non-NMD	skipped
ENSG00000164318.13	38305534:38305719	ENST00000506135.1	non-NMD	skipped
ENSG00000164318.13	38305534:38305719	ENST00000508131.1	non-NMD	skipped
ENSG00000164318.13	38305534:38305719	ENST00000514476.1	non-NMD	skipped
ENSG00000164318.13	38305534:38305719	ENST00000513131.1	non-NMD	skipped
ENSG00000074276.6	175993947:175994115	ENST00000510124.1	nonsense_mediated_decay	included
ENSG00000074276.6	175993947:175994115	ENST00000510636.1	non-NMD	skipped
ENSG00000074276.6	175993947:175994115	ENST00000261944.5	non-NMD	skipped
ENSG00000074276.6	175993947:175994115	ENST00000506348.1	non-NMD	skipped
ENSG00000074276.6	175993947:175994115	ENST00000513031.1	non-NMD	skipped
ENSG00000074276.6	175993947:175994115	ENST00000508085.1	non-NMD	skipped
ENSG00000074276.6	175993947:175994115	ENST00000416365.2	non-NMD	skipped
ENSG00000050393.7	13803962:13804547	ENST00000488770.1	nonsense_mediated_decay	included
ENSG00000050393.7	13803962:13804547	ENST00000379170.4	non-NMD	skipped
ENSG00000050393.7	13803962:13804547	ENST00000607303.1	non-NMD	skipped
ENSG00000050393.7	13803962:13804547	ENST00000359495.2	non-NMD	skipped
ENSG00000204498.6	31524474:31524560	ENST00000496233.1	nonsense_mediated_decay	included
ENSG00000204498.6	31524474:31524560	ENST00000376146.4	non-NMD	skipped
ENSG00000204498.6	31524474:31524560	ENST00000376148.4	non-NMD	skipped
ENSG00000204498.6	31524474:31524560	ENST00000376145.4	non-NMD	skipped
ENSG00000204498.6	31524474:31524560	ENST00000473655.1	non-NMD	skipped
ENSG00000146776.10	105289854:105290007	ENST00000474433.1	nonsense_mediated_decay	included
ENSG00000146776.10	105289854:105290007	ENST00000419735.3	non-NMD	skipped
ENSG00000146776.10	105289854:105290007	ENST00000477775.1	non-NMD	skipped
ENSG00000146776.10	105289854:105290007	ENST00000484475.1	non-NMD	skipped
ENSG00000146776.10	105289854:105290007	ENST00000388807.4	non-NMD	skipped
ENSG00000146776.10	105289854:105290007	ENST00000472195.1	non-NMD	skipped
ENSG00000146776.10	105289854:105290007	ENST00000472910.1	non-NMD	skipped
ENSG00000146776.10	105289854:105290007	ENST00000485652.1	non-NMD	skipped
ENSG00000146776.10	105289854:105290007	ENST00000318724.4	non-NMD	skipped
ENSG00000146776.10	105289854:105290007	ENST00000478915.1	non-NMD	skipped
ENSG00000146776.10	105289854:105290007	ENST00000481880.1	non-NMD	skipped
ENSG00000146776.10	105289854:105290007	ENST00000464874.1	non-NMD	skipped
ENSG00000129422.9	17581611:17581671	ENST00000520196.1	nonsense_mediated_decay	included
ENSG00000129422.9	17581611:17581671	ENST00000381869.3	non-NMD	skipped
ENSG00000129422.9	17581611:17581671	ENST00000544260.1	non-NMD	skipped
ENSG00000129422.9	17581611:17581671	ENST00000400046.1	non-NMD	skipped
ENSG00000129422.9	17581611:17581671	ENST00000517413.1	non-NMD	skipped
ENSG00000129422.9	17581611:17581671	ENST00000297488.6	non-NMD	skipped
ENSG00000129422.9	17581611:17581671	ENST00000381861.3	non-NMD	skipped
ENSG00000129422.9	17581611:17581671	ENST00000262102.6	non-NMD	skipped
ENSG00000129422.9	17581611:17581671	ENST00000519263.1	non-NMD	skipped
ENSG00000129422.9	17581611:17581671	ENST00000518889.1	non-NMD	skipped
ENSG00000129422.9	17581611:17581671	ENST00000518792.1	non-NMD	skipped
ENSG00000129422.9	17581611:17581671	ENST00000523471.1	non-NMD	skipped
ENSG00000129422.9	17581611:17581671	ENST00000518713.1	non-NMD	skipped
ENSG00000129422.9	17581611:17581671	ENST00000522757.1	non-NMD	skipped
ENSG00000129422.9	17581611:17581671	ENST00000521772.1	non-NMD	skipped
ENSG00000129422.9	17581611:17581671	ENST00000524371.1	non-NMD	skipped
ENSG00000129422.9	17581611:17581671	ENST00000517818.1	non-NMD	skipped
ENSG00000129422.9	17581611:17581671	ENST00000524044.1	non-NMD	skipped
ENSG00000129422.9	17581611:17581671	ENST00000523183.1	non-NMD	skipped
ENSG00000129422.9	17581611:17581671	ENST00000519066.1	non-NMD	skipped
ENSG00000129422.9	17581611:17581671	ENST00000521635.1	non-NMD	skipped
ENSG00000129422.9	17581611:17581671	ENST00000522149.1	non-NMD	skipped
ENSG00000129422.9	17581611:17581671	ENST00000521882.1	non-NMD	skipped
ENSG00000129422.9	17581611:17581671	ENST00000518138.1	non-NMD	skipped
ENSG00000129422.9	17581611:17581671	ENST00000517721.1	non-NMD	skipped
ENSG00000129422.9	17581611:17581671	ENST00000518975.1	non-NMD	skipped
ENSG00000129422.9	17581611:17581671	ENST00000523718.1	non-NMD	skipped
ENSG00000129422.9	17581611:17581671	ENST00000381862.3	non-NMD	skipped
ENSG00000129422.9	17581611:17581671	ENST00000518755.1	non-NMD	skipped
ENSG00000129422.9	17581611:17581671	ENST00000518891.1	non-NMD	skipped
ENSG00000175445.10	19804053:19804209	ENST00000519773.1	nonsense_mediated_decay	included
ENSG00000175445.10	19804053:19804209	ENST00000520959.1	non-NMD	skipped
ENSG00000175445.10	19804053:19804209	ENST00000524029.1	non-NMD	skipped
ENSG00000175445.10	19804053:19804209	ENST00000522701.1	non-NMD	skipped
ENSG00000175445.10	19804053:19804209	ENST00000311322.8	non-NMD	skipped
ENSG00000175445.10	19804053:19804209	ENST00000521994.1	non-NMD	skipped
ENSG00000175445.10	19804053:19804209	ENST00000523696.1	non-NMD	skipped
ENSG00000056586.11	125627628:125627820	ENST00000498479.1	nonsense_mediated_decay	included
ENSG00000056586.11	125627628:125627820	ENST00000373670.1	non-NMD	skipped
ENSG00000056586.11	125627628:125627820	ENST00000454740.1	non-NMD	skipped
ENSG00000056586.11	125627628:125627820	ENST00000357244.2	non-NMD	skipped
ENSG00000056586.11	125627628:125627820	ENST00000495727.2	non-NMD	skipped
ENSG00000056586.11	125627628:125627820	ENST00000423239.2	non-NMD	skipped
ENSG00000056586.11	125627628:125627820	ENST00000398671.2	non-NMD	skipped
ENSG00000056586.11	125627628:125627820	ENST00000373665.2	non-NMD	skipped
ENSG00000056586.11	125627628:125627820	ENST00000335387.5	non-NMD	skipped
ENSG00000056586.11	125627628:125627820	ENST00000478216.1	non-NMD	skipped
ENSG00000056586.11	125627628:125627820	ENST00000471874.2	non-NMD	skipped
ENSG00000111664.6	6950937:6951067	ENST00000539127.1	nonsense_mediated_decay	included
ENSG00000111664.6	6950937:6951067	ENST00000540458.1	non-NMD	skipped
ENSG00000111664.6	6950937:6951067	ENST00000229264.3	non-NMD	skipped
ENSG00000111664.6	6950937:6951067	ENST00000541257.1	non-NMD	skipped
ENSG00000111664.6	6950937:6951067	ENST00000541978.1	non-NMD	skipped
ENSG00000111664.6	6950937:6951067	ENST00000435982.2	non-NMD	skipped
ENSG00000111664.6	6950937:6951067	ENST00000542868.1	non-NMD	skipped
ENSG00000111664.6	6950937:6951067	ENST00000537035.1	non-NMD	skipped
ENSG00000111664.6	6950937:6951067	ENST00000542751.1	non-NMD	skipped
ENSG00000182185.14	68331505:68331602	ENST00000479335.1	nonsense_mediated_decay	included
ENSG00000182185.14	68331505:68331602	ENST00000487861.1	non-NMD	skipped
ENSG00000182185.14	68331505:68331602	ENST00000471583.1	non-NMD	skipped
ENSG00000182185.14	68331505:68331602	ENST00000487270.1	non-NMD	skipped
ENSG00000182185.14	68331505:68331602	ENST00000488612.1	non-NMD	skipped
ENSG00000182185.14	68331505:68331602	ENST00000485181.1	non-NMD	skipped
ENSG00000182185.14	68331505:68331602	ENST00000553334.1	non-NMD	skipped
ENSG00000182185.14	68331505:68331602	ENST00000390683.3	non-NMD	skipped
ENSG00000182185.14	68331505:68331602	ENST00000553734.1	non-NMD	skipped
ENSG00000182185.14	68331505:68331602	ENST00000555907.1	non-NMD	skipped
ENSG00000182185.14	68331505:68331602	ENST00000553595.1	non-NMD	skipped
ENSG00000182185.14	68331505:68331602	ENST00000474051.1	non-NMD	skipped
ENSG00000182185.14	68331505:68331602	ENST00000497460.1	non-NMD	skipped
ENSG00000182185.14	68331505:68331602	ENST00000492236.1	non-NMD	skipped
ENSG00000182185.14	68331505:68331602	ENST00000554244.1	non-NMD	skipped
ENSG00000182185.14	68331505:68331602	ENST00000478014.1	non-NMD	skipped
ENSG00000182185.14	68331505:68331602	ENST00000460526.1	non-NMD	skipped
ENSG00000182185.14	68331505:68331602	ENST00000469165.2	non-NMD	skipped
ENSG00000182185.14	68331505:68331602	ENST00000468382.1	non-NMD	skipped
ENSG00000182185.14	68331505:68331602	ENST00000557045.1	non-NMD	skipped
ENSG00000182185.14	68331505:68331602	ENST00000554183.1	non-NMD	skipped
ENSG00000182185.14	68331505:68331602	ENST00000554575.2	non-NMD	skipped
ENSG00000182185.14	68331505:68331602	ENST00000555782.1	non-NMD	skipped
ENSG00000182185.14	68331505:68331602	ENST00000556251.1	non-NMD	skipped
ENSG00000103316.6	21279868:21280005	ENST00000574448.1	nonsense_mediated_decay	included
ENSG00000103316.6	21279868:21280005	ENST00000570401.1	non-NMD	skipped
ENSG00000103316.6	21279868:21280005	ENST00000543948.1	non-NMD	skipped
ENSG00000103316.6	21279868:21280005	ENST00000219599.3	non-NMD	skipped
ENSG00000103316.6	21279868:21280005	ENST00000396023.2	non-NMD	skipped
ENSG00000103316.6	21279868:21280005	ENST00000415987.2	non-NMD	skipped
ENSG00000103316.6	21279868:21280005	ENST00000572113.1	non-NMD	skipped
ENSG00000103316.6	21279868:21280005	ENST00000576703.1	non-NMD	skipped
ENSG00000103316.6	21279868:21280005	ENST00000571666.1	non-NMD	skipped
ENSG00000103316.6	21279868:21280005	ENST00000572914.1	non-NMD	skipped
ENSG00000103316.6	21279868:21280005	ENST00000571358.1	non-NMD	skipped
ENSG00000103316.6	21279868:21280005	ENST00000574787.1	non-NMD	skipped
ENSG00000065325.8	9737855:9738100	ENST00000458005.2	nonsense_mediated_decay	included
ENSG00000065325.8	9737855:9738100	ENST00000574745.1	non-NMD	skipped
ENSG00000065325.8	9737855:9738100	ENST00000262441.5	non-NMD	skipped
ENSG00000065325.8	9737855:9738100	ENST00000304773.5	non-NMD	skipped
ENSG00000198795.6	22804000:22804079	ENST00000399425.2	nonsense_mediated_decay	included
ENSG00000198795.6	22804000:22804079	ENST00000361524.3	non-NMD	skipped
ENSG00000198795.6	22804000:22804079	ENST00000584787.1	non-NMD	skipped
ENSG00000198795.6	22804000:22804079	ENST00000538137.2	non-NMD	skipped
ENSG00000198795.6	22804000:22804079	ENST00000577775.1	non-NMD	skipped
ENSG00000198795.6	22804000:22804079	ENST00000577720.1	non-NMD	skipped
ENSG00000198795.6	22804000:22804079	ENST00000577801.1	non-NMD	skipped
ENSG00000198795.6	22804000:22804079	ENST00000581869.1	non-NMD	skipped
ENSG00000198795.6	22804000:22804079	ENST00000580488.1	non-NMD	skipped
ENSG00000198795.6	22804000:22804079	ENST00000583005.1	non-NMD	skipped
ENSG00000198795.6	22804000:22804079	ENST00000579111.1	non-NMD	skipped
ENSG00000198795.6	22804000:22804079	ENST00000583398.1	non-NMD	skipped
ENSG00000198795.6	22804000:22804079	ENST00000582584.1	non-NMD	skipped
ENSG00000198795.6	22804000:22804079	ENST00000577461.1	non-NMD	skipped
ENSG00000203963.7	67579297:67579439	ENST00000475209.2	nonsense_mediated_decay	included
ENSG00000203963.7	67579297:67579439	ENST00000371007.2	non-NMD	skipped
ENSG00000203963.7	67579297:67579439	ENST00000371006.1	non-NMD	skipped
ENSG00000203963.7	67579297:67579439	ENST00000371004.2	non-NMD	skipped
ENSG00000203963.7	67579297:67579439	ENST00000544837.1	non-NMD	skipped
ENSG00000203963.7	67579297:67579439	ENST00000448166.2	non-NMD	skipped
ENSG00000203963.7	67579297:67579439	ENST00000603691.1	non-NMD	skipped
ENSG00000254685.2	74666376:74666502	ENST00000529485.1	nonsense_mediated_decay	included
ENSG00000254685.2	74666376:74666502	ENST00000370898.3	non-NMD	skipped
ENSG00000254685.2	74666376:74666502	ENST00000467578.2	non-NMD	skipped
ENSG00000254685.2	74666376:74666502	ENST00000524915.1	non-NMD	skipped
ENSG00000254685.2	74666376:74666502	ENST00000370894.5	non-NMD	skipped
ENSG00000254685.2	74666376:74666502	ENST00000482102.2	non-NMD	skipped
ENSG00000254685.2	74666376:74666502	ENST00000609362.1	non-NMD	skipped
ENSG00000254685.2	74666376:74666502	ENST00000534056.1	non-NMD	skipped
ENSG00000254685.2	74666376:74666502	ENST00000472069.1	non-NMD	skipped
ENSG00000162779.16	179475968:179476061	ENST00000511157.1	nonsense_mediated_decay	included
ENSG00000162779.16	179475968:179476061	ENST00000509175.1	non-NMD	skipped
ENSG00000162779.16	179475968:179476061	ENST00000367618.3	non-NMD	skipped
ENSG00000162779.16	179475968:179476061	ENST00000507383.1	non-NMD	skipped
ENSG00000162779.16	179475968:179476061	ENST00000508229.1	non-NMD	skipped
ENSG00000162779.16	179475968:179476061	ENST00000457238.2	non-NMD	skipped
ENSG00000162779.16	179475968:179476061	ENST00000508285.1	non-NMD	skipped
ENSG00000162779.16	179475968:179476061	ENST00000511889.1	non-NMD	skipped
ENSG00000162779.16	179475968:179476061	ENST00000510593.1	non-NMD	skipped
ENSG00000162779.16	179475968:179476061	ENST00000461179.2	non-NMD	skipped
ENSG00000162779.16	179475968:179476061	ENST00000434088.1	non-NMD	skipped
ENSG00000162779.16	179475968:179476061	ENST00000484883.1	non-NMD	skipped
ENSG00000162779.16	179475968:179476061	ENST00000484455.1	non-NMD	skipped
ENSG00000162779.16	179475968:179476061	ENST00000489080.1	non-NMD	skipped
ENSG00000118004.13	3688830:3689022	ENST00000416132.1	nonsense_mediated_decay	included
ENSG00000118004.13	3688830:3689022	ENST00000419002.2	non-NMD	skipped
ENSG00000118004.13	3688830:3689022	ENST00000487365.1	non-NMD	skipped
ENSG00000118004.13	3688830:3689022	ENST00000460971.1	non-NMD	skipped
ENSG00000118004.13	3688830:3689022	ENST00000382062.2	non-NMD	skipped
ENSG00000118004.13	3688830:3689022	ENST00000236693.7	non-NMD	skipped
ENSG00000118004.13	3688830:3689022	ENST00000349077.4	non-NMD	skipped
ENSG00000118004.13	3688830:3689022	ENST00000438814.1	non-NMD	skipped
ENSG00000118004.13	3688830:3689022	ENST00000418971.2	non-NMD	skipped
ENSG00000118004.13	3688830:3689022	ENST00000403096.3	non-NMD	skipped
ENSG00000118004.13	3688830:3689022	ENST00000402794.1	non-NMD	skipped
ENSG00000118004.13	3688830:3689022	ENST00000404205.1	non-NMD	skipped
ENSG00000118004.13	3688830:3689022	ENST00000402922.1	non-NMD	skipped
ENSG00000115841.15	38177654:38177738	ENST00000440353.1	nonsense_mediated_decay	included
ENSG00000115841.15	38177654:38177738	ENST00000414644.1	non-NMD	skipped
ENSG00000115841.15	38177654:38177738	ENST00000354545.2	non-NMD	skipped
ENSG00000115841.15	38177654:38177738	ENST00000406384.1	non-NMD	skipped
ENSG00000115841.15	38177654:38177738	ENST00000407257.1	non-NMD	skipped
ENSG00000115841.15	38177654:38177738	ENST00000417700.2	non-NMD	skipped
ENSG00000115841.15	38177654:38177738	ENST00000234195.3	non-NMD	skipped
ENSG00000115841.15	38177654:38177738	ENST00000442857.1	non-NMD	skipped
ENSG00000115841.15	38177654:38177738	ENST00000402091.3	non-NMD	skipped
ENSG00000115841.15	38177654:38177738	ENST00000496735.1	non-NMD	skipped
ENSG00000115841.15	38177654:38177738	ENST00000425641.1	non-NMD	skipped
ENSG00000115841.15	38177654:38177738	ENST00000469469.1	non-NMD	skipped
ENSG00000115339.9	166618263:166618302	ENST00000437849.1	nonsense_mediated_decay	included
ENSG00000115339.9	166618263:166618302	ENST00000392701.3	non-NMD	skipped
ENSG00000115339.9	166618263:166618302	ENST00000409882.1	non-NMD	skipped
ENSG00000115339.9	166618263:166618302	ENST00000412248.1	non-NMD	skipped
ENSG00000115339.9	166618263:166618302	ENST00000463254.1	non-NMD	skipped
ENSG00000115339.9	166618263:166618302	ENST00000431484.1	non-NMD	skipped
ENSG00000115339.9	166618263:166618302	ENST00000414977.1	non-NMD	skipped
ENSG00000115339.9	166618263:166618302	ENST00000422973.1	non-NMD	skipped
ENSG00000115339.9	166618263:166618302	ENST00000447156.1	non-NMD	skipped
ENSG00000163528.8	14160645:14160813	ENST00000420103.1	nonsense_mediated_decay	included
ENSG00000163528.8	14160645:14160813	ENST00000295767.5	non-NMD	skipped
ENSG00000163528.8	14160645:14160813	ENST00000396914.3	non-NMD	skipped
ENSG00000174738.8	24004715:24004821	ENST00000383773.4	nonsense_mediated_decay	included
ENSG00000174738.8	24004715:24004821	ENST00000312521.4	non-NMD	skipped
ENSG00000174738.8	24004715:24004821	ENST00000492552.1	non-NMD	skipped
ENSG00000174738.8	24004715:24004821	ENST00000468700.1	non-NMD	skipped
ENSG00000174738.8	24004715:24004821	ENST00000472780.1	non-NMD	skipped
ENSG00000196735.7	32606689:32607682	ENST00000482745.1	nonsense_mediated_decay	included
ENSG00000196735.7	32606689:32607682	ENST00000422863.1	non-NMD	skipped
ENSG00000196735.7	32606689:32607682	ENST00000343139.5	non-NMD	skipped
ENSG00000196735.7	32606689:32607682	ENST00000395363.1	non-NMD	skipped
ENSG00000196735.7	32606689:32607682	ENST00000496318.1	non-NMD	skipped
ENSG00000196735.7	32606689:32607682	ENST00000374949.2	non-NMD	skipped
ENSG00000196735.7	32606689:32607682	ENST00000460633.1	non-NMD	skipped
ENSG00000137225.8	44129527:44129661	ENST00000526118.1	nonsense_mediated_decay	included
ENSG00000137225.8	44129527:44129661	ENST00000532171.1	non-NMD	skipped
ENSG00000137225.8	44129527:44129661	ENST00000398776.1	non-NMD	skipped
ENSG00000137225.8	44129527:44129661	ENST00000542245.1	non-NMD	skipped
ENSG00000137225.8	44129527:44129661	ENST00000524554.1	non-NMD	skipped
ENSG00000137225.8	44129527:44129661	ENST00000533604.1	non-NMD	skipped
ENSG00000135299.12	90326593:90326675	ENST00000524056.1	nonsense_mediated_decay	included
ENSG00000135299.12	90326593:90326675	ENST00000369408.5	non-NMD	skipped
ENSG00000135299.12	90326593:90326675	ENST00000520886.2	non-NMD	skipped
ENSG00000135299.12	90326593:90326675	ENST00000339746.4	non-NMD	skipped
ENSG00000135299.12	90326593:90326675	ENST00000447838.2	non-NMD	skipped
ENSG00000135299.12	90326593:90326675	ENST00000520458.1	non-NMD	skipped
ENSG00000135299.12	90326593:90326675	ENST00000465722.2	non-NMD	skipped
ENSG00000135299.12	90326593:90326675	ENST00000523798.1	non-NMD	skipped
ENSG00000135299.12	90326593:90326675	ENST00000522441.1	non-NMD	skipped
ENSG00000135299.12	90326593:90326675	ENST00000522779.1	non-NMD	skipped
ENSG00000135299.12	90326593:90326675	ENST00000485637.1	non-NMD	skipped
ENSG00000135299.12	90326593:90326675	ENST00000522705.1	non-NMD	skipped
ENSG00000135299.12	90326593:90326675	ENST00000518150.1	non-NMD	skipped
ENSG00000135299.12	90326593:90326675	ENST00000520793.1	non-NMD	skipped
ENSG00000135299.12	90326593:90326675	ENST00000518253.1	non-NMD	skipped
ENSG00000135299.12	90326593:90326675	ENST00000520839.1	non-NMD	skipped
ENSG00000135299.12	90326593:90326675	ENST00000415924.2	non-NMD	skipped
ENSG00000135299.12	90326593:90326675	ENST00000479572.1	non-NMD	skipped
ENSG00000135299.12	90326593:90326675	ENST00000492158.1	non-NMD	skipped
ENSG00000135299.12	90326593:90326675	ENST00000521004.1	non-NMD	skipped
ENSG00000135299.12	90326593:90326675	ENST00000483473.1	non-NMD	skipped
ENSG00000135299.12	90326593:90326675	ENST00000521240.1	non-NMD	skipped
ENSG00000146410.7	136568599:136568698	ENST00000367784.2	nonsense_mediated_decay	included
ENSG00000146410.7	136568599:136568698	ENST00000451457.2	non-NMD	skipped
ENSG00000146410.7	136568599:136568698	ENST00000420702.1	non-NMD	skipped
ENSG00000146410.7	136568599:136568698	ENST00000532958.1	non-NMD	skipped
ENSG00000146410.7	136568599:136568698	ENST00000418509.2	non-NMD	skipped
ENSG00000146410.7	136568599:136568698	ENST00000445767.2	non-NMD	skipped
ENSG00000146410.7	136568599:136568698	ENST00000527338.1	non-NMD	skipped
ENSG00000122507.16	33385839:33385982	ENST00000433714.1	nonsense_mediated_decay	included
ENSG00000122507.16	33385839:33385982	ENST00000432983.1	non-NMD	skipped
ENSG00000122507.16	33385839:33385982	ENST00000242067.6	non-NMD	skipped
ENSG00000122507.16	33385839:33385982	ENST00000350941.3	non-NMD	skipped
ENSG00000122507.16	33385839:33385982	ENST00000396127.2	non-NMD	skipped
ENSG00000122507.16	33385839:33385982	ENST00000355070.2	non-NMD	skipped
ENSG00000122507.16	33385839:33385982	ENST00000354265.4	non-NMD	skipped
ENSG00000122507.16	33385839:33385982	ENST00000425508.2	non-NMD	skipped
ENSG00000122507.16	33385839:33385982	ENST00000465037.1	non-NMD	skipped
ENSG00000122507.16	33385839:33385982	ENST00000482941.1	non-NMD	skipped
ENSG00000122507.16	33385839:33385982	ENST00000442858.1	non-NMD	skipped
ENSG00000122507.16	33385839:33385982	ENST00000434373.1	non-NMD	skipped
ENSG00000122507.16	33385839:33385982	ENST00000496029.1	non-NMD	skipped
ENSG00000122507.16	33385839:33385982	ENST00000495426.1	non-NMD	skipped
ENSG00000122507.16	33385839:33385982	ENST00000489708.1	non-NMD	skipped
ENSG00000122507.16	33385839:33385982	ENST00000498189.1	non-NMD	skipped
ENSG00000160917.10	99045396:99045663	ENST00000430038.1	nonsense_mediated_decay	included
ENSG00000160917.10	99045396:99045663	ENST00000436336.2	non-NMD	skipped
ENSG00000160917.10	99045396:99045663	ENST00000451876.1	non-NMD	skipped
ENSG00000160917.10	99045396:99045663	ENST00000292476.5	non-NMD	skipped
ENSG00000160917.10	99045396:99045663	ENST00000441580.1	non-NMD	skipped
ENSG00000160917.10	99045396:99045663	ENST00000412686.1	non-NMD	skipped
ENSG00000160917.10	99045396:99045663	ENST00000484112.1	non-NMD	skipped
ENSG00000160917.10	99045396:99045663	ENST00000452047.1	non-NMD	skipped
ENSG00000160917.10	99045396:99045663	ENST00000471455.1	non-NMD	skipped
ENSG00000160917.10	99045396:99045663	ENST00000440514.1	non-NMD	skipped
ENSG00000160917.10	99045396:99045663	ENST00000482251.2	non-NMD	skipped
ENSG00000160917.10	99045396:99045663	ENST00000465132.1	non-NMD	skipped
ENSG00000160917.10	99045396:99045663	ENST00000469897.1	non-NMD	skipped
ENSG00000198556.9	99081362:99081476	ENST00000447047.2	nonsense_mediated_decay	included
ENSG00000198556.9	99081362:99081476	ENST00000331410.5	non-NMD	skipped
ENSG00000198556.9	99081362:99081476	ENST00000483089.1	non-NMD	skipped
ENSG00000198556.9	99081362:99081476	ENST00000481472.1	non-NMD	skipped
ENSG00000198556.9	99081362:99081476	ENST00000448667.1	non-NMD	skipped
ENSG00000198556.9	99081362:99081476	ENST00000488485.1	non-NMD	skipped
ENSG00000198556.9	99081362:99081476	ENST00000493485.1	non-NMD	skipped
ENSG00000198556.9	99081362:99081476	ENST00000379724.3	non-NMD	skipped
ENSG00000198556.9	99081362:99081476	ENST00000465438.1	non-NMD	skipped
ENSG00000198556.9	99081362:99081476	ENST00000468705.1	non-NMD	skipped
ENSG00000198556.9	99081362:99081476	ENST00000481108.1	non-NMD	skipped
ENSG00000198556.9	99081362:99081476	ENST00000494186.1	non-NMD	skipped
ENSG00000136867.6	115920324:115920376	ENST00000374220.3	nonsense_mediated_decay	included
ENSG00000136867.6	115920324:115920376	ENST00000259392.3	non-NMD	skipped
ENSG00000136867.6	115920324:115920376	ENST00000490809.1	non-NMD	skipped
ENSG00000107551.16	45476340:45476375	ENST00000483709.2	nonsense_mediated_decay	included
ENSG00000107551.16	45476340:45476375	ENST00000489171.1	non-NMD	skipped
ENSG00000107551.16	45476340:45476375	ENST00000334940.6	non-NMD	skipped
ENSG00000107551.16	45476340:45476375	ENST00000374417.2	non-NMD	skipped
ENSG00000107551.16	45476340:45476375	ENST00000340258.5	non-NMD	skipped
ENSG00000107551.16	45476340:45476375	ENST00000427758.1	non-NMD	skipped
ENSG00000107551.16	45476340:45476375	ENST00000462822.1	non-NMD	skipped
ENSG00000107551.16	45476340:45476375	ENST00000428466.1	non-NMD	skipped
ENSG00000107551.16	45476340:45476375	ENST00000472561.1	non-NMD	skipped
ENSG00000107551.16	45476340:45476375	ENST00000465735.1	non-NMD	skipped
ENSG00000107551.16	45476340:45476375	ENST00000471941.1	non-NMD	skipped
ENSG00000107551.16	45476340:45476375	ENST00000471808.1	non-NMD	skipped
ENSG00000107551.16	45476340:45476375	ENST00000484477.2	non-NMD	skipped
ENSG00000107551.16	45476340:45476375	ENST00000493490.1	non-NMD	skipped
ENSG00000204403.5	104763624:104763718	ENST00000458137.1	nonsense_mediated_decay	included
ENSG00000204403.5	104763624:104763718	ENST00000417998.1	nonsense_mediated_decay	included
ENSG00000204403.5	104763624:104763718	ENST00000422698.2	non-NMD	skipped
ENSG00000204403.5	104763624:104763718	ENST00000375726.2	non-NMD	skipped
ENSG00000204403.5	104763624:104763718	ENST00000447913.1	non-NMD	skipped
ENSG00000204403.5	104763624:104763718	ENST00000446862.1	non-NMD	skipped
ENSG00000204403.5	104763624:104763718	ENST00000441710.1	non-NMD	skipped
ENSG00000204403.5	104763624:104763718	ENST00000433738.1	non-NMD	skipped
ENSG00000204403.5	104763624:104763718	ENST00000448103.1	non-NMD	skipped
ENSG00000204403.5	104763624:104763718	ENST00000494737.1	non-NMD	skipped
ENSG00000204403.5	104763624:104763718	ENST00000508062.1	non-NMD	skipped
ENSG00000178202.8	108348751:108348867	ENST00000530529.1	nonsense_mediated_decay	included
ENSG00000178202.8	108348751:108348867	ENST00000323468.5	non-NMD	skipped
ENSG00000178202.8	108348751:108348867	ENST00000434945.2	non-NMD	skipped
ENSG00000178202.8	108348751:108348867	ENST00000532730.1	non-NMD	skipped
ENSG00000178202.8	108348751:108348867	ENST00000530318.1	non-NMD	skipped
ENSG00000178202.8	108348751:108348867	ENST00000375648.1	non-NMD	skipped
ENSG00000178202.8	108348751:108348867	ENST00000524787.1	non-NMD	skipped
ENSG00000137709.5	120171752:120171798	ENST00000533620.1	nonsense_mediated_decay	included
ENSG00000137709.5	120171752:120171798	ENST00000260264.4	non-NMD	skipped
ENSG00000137709.5	120171752:120171798	ENST00000543440.2	non-NMD	skipped
ENSG00000137709.5	120171752:120171798	ENST00000606153.1	non-NMD	skipped
ENSG00000137709.5	120171752:120171798	ENST00000532638.1	non-NMD	skipped
ENSG00000137709.5	120171752:120171798	ENST00000532663.1	non-NMD	skipped
ENSG00000137709.5	120171752:120171798	ENST00000529039.1	non-NMD	skipped
ENSG00000166086.8	133940067:133940173	ENST00000532252.1	nonsense_mediated_decay	included
ENSG00000166086.8	133940067:133940173	ENST00000299106.4	non-NMD	skipped
ENSG00000166086.8	133940067:133940173	ENST00000529443.2	non-NMD	skipped
ENSG00000166086.8	133940067:133940173	ENST00000534549.1	non-NMD	skipped
ENSG00000166086.8	133940067:133940173	ENST00000441717.3	non-NMD	skipped
ENSG00000166086.8	133940067:133940173	ENST00000531302.1	non-NMD	skipped
ENSG00000166086.8	133940067:133940173	ENST00000524969.1	non-NMD	skipped
ENSG00000166086.8	133940067:133940173	ENST00000532165.1	non-NMD	skipped
ENSG00000166086.8	133940067:133940173	ENST00000533711.1	non-NMD	skipped
ENSG00000171792.6	2996144:2996277	ENST00000535978.1	nonsense_mediated_decay	included
ENSG00000171792.6	2996144:2996277	ENST00000536063.1	non-NMD	skipped
ENSG00000171792.6	2996144:2996277	ENST00000538636.1	non-NMD	skipped
ENSG00000171792.6	2996144:2996277	ENST00000461997.2	non-NMD	skipped
ENSG00000171792.6	2996144:2996277	ENST00000464682.2	non-NMD	skipped
ENSG00000171792.6	2996144:2996277	ENST00000489288.2	non-NMD	skipped
ENSG00000171792.6	2996144:2996277	ENST00000366285.2	non-NMD	skipped
ENSG00000171792.6	2996144:2996277	ENST00000538700.1	non-NMD	skipped
ENSG00000111605.12	69645866:69645996	ENST00000550075.1	nonsense_mediated_decay	included
ENSG00000111605.12	69645866:69645996	ENST00000435070.2	non-NMD	skipped
ENSG00000111605.12	69645866:69645996	ENST00000456847.3	non-NMD	skipped
ENSG00000111605.12	69645866:69645996	ENST00000266679.8	non-NMD	skipped
ENSG00000111605.12	69645866:69645996	ENST00000550987.1	non-NMD	skipped
ENSG00000111605.12	69645866:69645996	ENST00000551516.1	non-NMD	skipped
ENSG00000111605.12	69645866:69645996	ENST00000547486.1	non-NMD	skipped
ENSG00000135119.10	117186467:117186549	ENST00000547718.1	nonsense_mediated_decay	included
ENSG00000135119.10	117186467:117186549	ENST00000257575.4	non-NMD	skipped
ENSG00000135119.10	117186467:117186549	ENST00000407967.3	non-NMD	skipped
ENSG00000135119.10	117186467:117186549	ENST00000392549.2	non-NMD	skipped
ENSG00000135119.10	117186467:117186549	ENST00000319176.7	non-NMD	skipped
ENSG00000135119.10	117186467:117186549	ENST00000552920.1	non-NMD	skipped
ENSG00000135119.10	117186467:117186549	ENST00000551251.1	non-NMD	skipped
ENSG00000168952.11	25347858:25348019	ENST00000548182.1	nonsense_mediated_decay	included
ENSG00000168952.11	25347858:25348019	ENST00000396700.1	non-NMD	skipped
ENSG00000168952.11	25347858:25348019	ENST00000548724.1	non-NMD	skipped
ENSG00000168952.11	25347858:25348019	ENST00000323944.5	non-NMD	skipped
ENSG00000168952.11	25347858:25348019	ENST00000419632.2	non-NMD	skipped
ENSG00000168952.11	25347858:25348019	ENST00000546511.1	non-NMD	skipped
ENSG00000168952.11	25347858:25348019	ENST00000550887.1	non-NMD	skipped
ENSG00000168952.11	25347858:25348019	ENST00000548369.1	non-NMD	skipped
ENSG00000168952.11	25347858:25348019	ENST00000358326.2	non-NMD	skipped
ENSG00000140563.10	94857956:94858093	ENST00000456504.1	nonsense_mediated_decay	included
ENSG00000140563.10	94857956:94858093	ENST00000543482.1	non-NMD	skipped
ENSG00000140563.10	94857956:94858093	ENST00000561608.1	non-NMD	skipped
ENSG00000140563.10	94857956:94858093	ENST00000556363.1	non-NMD	skipped
ENSG00000140563.10	94857956:94858093	ENST00000331706.4	non-NMD	skipped
ENSG00000140563.10	94857956:94858093	ENST00000451018.3	non-NMD	skipped
ENSG00000140563.10	94857956:94858093	ENST00000357742.4	non-NMD	skipped
ENSG00000140563.10	94857956:94858093	ENST00000557742.1	non-NMD	skipped
ENSG00000140563.10	94857956:94858093	ENST00000557505.1	non-NMD	skipped
ENSG00000140563.10	94857956:94858093	ENST00000449432.3	non-NMD	skipped
ENSG00000154016.9	18933689:18933756	ENST00000583020.1	nonsense_mediated_decay	included
ENSG00000154016.9	18933689:18933756	ENST00000284154.5	non-NMD	skipped
ENSG00000154016.9	18933689:18933756	ENST00000573099.1	non-NMD	skipped
ENSG00000154016.9	18933689:18933756	ENST00000395635.1	non-NMD	skipped
ENSG00000154016.9	18933689:18933756	ENST00000571380.1	non-NMD	skipped
ENSG00000166484.15	19282906:19282918	ENST00000581260.1	nonsense_mediated_decay	included
ENSG00000166484.15	19282906:19282918	ENST00000308406.5	non-NMD	skipped
ENSG00000166484.15	19282906:19282918	ENST00000299612.7	non-NMD	skipped
ENSG00000166484.15	19282906:19282918	ENST00000571657.1	non-NMD	skipped
ENSG00000166484.15	19282906:19282918	ENST00000573417.1	non-NMD	skipped
ENSG00000166484.15	19282906:19282918	ENST00000395602.4	non-NMD	skipped
ENSG00000166484.15	19282906:19282918	ENST00000579284.1	non-NMD	skipped
ENSG00000166484.15	19282906:19282918	ENST00000443215.1	non-NMD	skipped
ENSG00000166484.15	19282906:19282918	ENST00000395604.3	non-NMD	skipped
ENSG00000166484.15	19282906:19282918	ENST00000572968.1	non-NMD	skipped
ENSG00000166484.15	19282906:19282918	ENST00000573466.1	non-NMD	skipped
ENSG00000166484.15	19282906:19282918	ENST00000482850.1	non-NMD	skipped
ENSG00000166484.15	19282906:19282918	ENST00000570306.1	non-NMD	skipped
ENSG00000166484.15	19282906:19282918	ENST00000486905.1	non-NMD	skipped
ENSG00000166484.15	19282906:19282918	ENST00000572853.1	non-NMD	skipped
ENSG00000166484.15	19282906:19282918	ENST00000603493.1	non-NMD	skipped
ENSG00000166484.15	19282906:19282918	ENST00000490660.2	non-NMD	skipped
ENSG00000166484.15	19282906:19282918	ENST00000572716.1	non-NMD	skipped
ENSG00000091157.9	54603412:54603460	ENST00000591449.1	nonsense_mediated_decay	included
ENSG00000091157.9	54603412:54603460	ENST00000589935.1	non-NMD	skipped
ENSG00000091157.9	54603412:54603460	ENST00000357574.3	non-NMD	skipped
ENSG00000091157.9	54603412:54603460	ENST00000254442.3	non-NMD	skipped
ENSG00000091157.9	54603412:54603460	ENST00000593058.1	non-NMD	skipped
ENSG00000091157.9	54603412:54603460	ENST00000585754.1	non-NMD	skipped
ENSG00000091157.9	54603412:54603460	ENST00000587403.1	non-NMD	skipped
ENSG00000091157.9	54603412:54603460	ENST00000590557.1	non-NMD	skipped
ENSG00000091157.9	54603412:54603460	ENST00000585824.1	non-NMD	skipped
ENSG00000091157.9	54603412:54603460	ENST00000591524.1	non-NMD	skipped
ENSG00000091157.9	54603412:54603460	ENST00000586124.1	non-NMD	skipped
ENSG00000091157.9	54603412:54603460	ENST00000585669.1	non-NMD	skipped
ENSG00000105656.8	18581786:18581845	ENST00000594635.2	nonsense_mediated_decay	included
ENSG00000105656.8	18581786:18581845	ENST00000262809.4	non-NMD	skipped
ENSG00000105656.8	18581786:18581845	ENST00000610152.1	non-NMD	skipped
ENSG00000105656.8	18581786:18581845	ENST00000596124.3	non-NMD	skipped
ENSG00000105656.8	18581786:18581845	ENST00000608165.1	non-NMD	skipped
ENSG00000105656.8	18581786:18581845	ENST00000596915.1	non-NMD	skipped
ENSG00000160218.8	45482934:45483049	ENST00000422875.1	nonsense_mediated_decay	included
ENSG00000160218.8	45482934:45483049	ENST00000380221.3	non-NMD	skipped
ENSG00000160218.8	45482934:45483049	ENST00000291574.4	non-NMD	skipped
ENSG00000160218.8	45482934:45483049	ENST00000481460.1	non-NMD	skipped
ENSG00000160218.8	45482934:45483049	ENST00000461889.1	non-NMD	skipped
ENSG00000160218.8	45482934:45483049	ENST00000459741.1	non-NMD	skipped
ENSG00000160218.8	45482934:45483049	ENST00000465905.1	non-NMD	skipped
ENSG00000160218.8	45482934:45483049	ENST00000483973.1	non-NMD	skipped
ENSG00000160218.8	45482934:45483049	ENST00000486746.1	non-NMD	skipped
ENSG00000160218.8	45482934:45483049	ENST00000469521.1	non-NMD	skipped
ENSG00000160218.8	45482934:45483049	ENST00000485621.1	non-NMD	skipped
ENSG00000160218.8	45482934:45483049	ENST00000468864.1	non-NMD	skipped
ENSG00000125633.6	118702309:118702373	ENST00000437999.1	nonsense_mediated_decay	included
ENSG00000125633.6	118702309:118702373	ENST00000376300.2	non-NMD	skipped
ENSG00000125633.6	118702309:118702373	ENST00000319432.5	non-NMD	skipped
ENSG00000125633.6	118702309:118702373	ENST00000474546.1	non-NMD	skipped
ENSG00000125633.6	118702309:118702373	ENST00000470650.1	non-NMD	skipped
ENSG00000125633.6	118702309:118702373	ENST00000466171.1	non-NMD	skipped
ENSG00000125633.6	118702309:118702373	ENST00000488908.1	non-NMD	skipped
ENSG00000125633.6	118702309:118702373	ENST00000460781.1	non-NMD	skipped
ENSG00000125633.6	118702309:118702373	ENST00000474006.1	non-NMD	skipped
ENSG00000132321.12	237252345:237252406	ENST00000254653.5	nonsense_mediated_decay	included
ENSG00000132321.12	237252345:237252406	ENST00000409907.3	non-NMD	skipped
ENSG00000132321.12	237252345:237252406	ENST00000309507.5	non-NMD	skipped
ENSG00000132321.12	237252345:237252406	ENST00000431676.2	non-NMD	skipped
ENSG00000132321.12	237252345:237252406	ENST00000409100.1	non-NMD	skipped
ENSG00000132321.12	237252345:237252406	ENST00000479783.1	non-NMD	skipped
ENSG00000132321.12	237252345:237252406	ENST00000479471.1	non-NMD	skipped
ENSG00000132321.12	237252345:237252406	ENST00000418802.1	non-NMD	skipped
ENSG00000132321.12	237252345:237252406	ENST00000467572.1	non-NMD	skipped
ENSG00000132321.12	237252345:237252406	ENST00000465621.1	non-NMD	skipped
ENSG00000188011.5	242813143:242813323	ENST00000419912.1	nonsense_mediated_decay	included
ENSG00000188011.5	242813143:242813323	ENST00000343216.3	non-NMD	skipped
ENSG00000182247.5	23541099:23541231	ENST00000335798.4	nonsense_mediated_decay	skipped
ENSG00000182247.5	23541099:23541231	ENST00000427371.1	nonsense_mediated_decay	skipped
ENSG00000182247.5	23541099:23541231	ENST00000425792.1	non-NMD	included
ENSG00000182247.5	23541099:23541231	ENST00000452894.1	non-NMD	included
ENSG00000182247.5	23541099:23541231	ENST00000396703.1	non-NMD	included
ENSG00000114209.10	167415639:167415766	ENST00000494502.2	nonsense_mediated_decay	included
ENSG00000114209.10	167415639:167415766	ENST00000392750.2	non-NMD	skipped
ENSG00000114209.10	167415639:167415766	ENST00000473645.2	non-NMD	skipped
ENSG00000114209.10	167415639:167415766	ENST00000497056.2	non-NMD	skipped
ENSG00000114209.10	167415639:167415766	ENST00000492396.1	non-NMD	skipped
ENSG00000114209.10	167415639:167415766	ENST00000461494.1	non-NMD	skipped
ENSG00000114209.10	167415639:167415766	ENST00000470131.1	non-NMD	skipped
ENSG00000114209.10	167415639:167415766	ENST00000475915.2	non-NMD	skipped
ENSG00000114209.10	167415639:167415766	ENST00000487947.2	non-NMD	skipped
ENSG00000114209.10	167415639:167415766	ENST00000471885.1	non-NMD	skipped
ENSG00000114209.10	167415639:167415766	ENST00000479121.1	non-NMD	skipped
ENSG00000114209.10	167415639:167415766	ENST00000462725.2	non-NMD	skipped
ENSG00000114209.10	167415639:167415766	ENST00000492139.1	non-NMD	skipped
ENSG00000114209.10	167415639:167415766	ENST00000483451.1	non-NMD	skipped
ENSG00000114209.10	167415639:167415766	ENST00000462830.1	non-NMD	skipped
ENSG00000114209.10	167415639:167415766	ENST00000464360.1	non-NMD	skipped
ENSG00000114209.10	167415639:167415766	ENST00000481136.1	non-NMD	skipped
ENSG00000114209.10	167415639:167415766	ENST00000487678.1	non-NMD	skipped
ENSG00000170448.7	47879029:47879208	ENST00000464756.2	nonsense_mediated_decay	included
ENSG00000170448.7	47879029:47879208	ENST00000502448.1	non-NMD	skipped
ENSG00000170448.7	47879029:47879208	ENST00000381538.3	non-NMD	skipped
ENSG00000170448.7	47879029:47879208	ENST00000507489.1	non-NMD	skipped
ENSG00000170448.7	47879029:47879208	ENST00000507131.1	non-NMD	skipped
ENSG00000170448.7	47879029:47879208	ENST00000508115.1	non-NMD	skipped
ENSG00000170448.7	47879029:47879208	ENST00000511452.1	non-NMD	skipped
ENSG00000170448.7	47879029:47879208	ENST00000329043.3	non-NMD	skipped
ENSG00000138814.12	102029231:102029318	ENST00000492351.2	nonsense_mediated_decay	included
ENSG00000138814.12	102029231:102029318	ENST00000512215.1	non-NMD	skipped
ENSG00000138814.12	102029231:102029318	ENST00000394854.3	non-NMD	skipped
ENSG00000138814.12	102029231:102029318	ENST00000323055.6	non-NMD	skipped
ENSG00000138814.12	102029231:102029318	ENST00000394853.4	non-NMD	skipped
ENSG00000138814.12	102029231:102029318	ENST00000507176.1	non-NMD	skipped
ENSG00000138814.12	102029231:102029318	ENST00000523694.2	non-NMD	skipped
ENSG00000138814.12	102029231:102029318	ENST00000510292.1	non-NMD	skipped
ENSG00000138814.12	102029231:102029318	ENST00000529324.1	non-NMD	skipped
ENSG00000138814.12	102029231:102029318	ENST00000525819.1	non-NMD	skipped
ENSG00000152942.14	68688598:68688719	ENST00000508320.1	nonsense_mediated_decay	included
ENSG00000152942.14	68688598:68688719	ENST00000514066.2	non-NMD	skipped
ENSG00000152942.14	68688598:68688719	ENST00000361732.2	non-NMD	skipped
ENSG00000152942.14	68688598:68688719	ENST00000507927.1	non-NMD	skipped
ENSG00000152942.14	68688598:68688719	ENST00000509734.1	non-NMD	skipped
ENSG00000152942.14	68688598:68688719	ENST00000354868.5	non-NMD	skipped
ENSG00000152942.14	68688598:68688719	ENST00000511349.1	non-NMD	skipped
ENSG00000152942.14	68688598:68688719	ENST00000521422.1	non-NMD	skipped
ENSG00000152942.14	68688598:68688719	ENST00000504177.1	non-NMD	skipped
ENSG00000152942.14	68688598:68688719	ENST00000354312.3	non-NMD	skipped
ENSG00000152942.14	68688598:68688719	ENST00000345306.6	non-NMD	skipped
ENSG00000152942.14	68688598:68688719	ENST00000512785.1	non-NMD	skipped
ENSG00000152942.14	68688598:68688719	ENST00000506564.1	non-NMD	skipped
ENSG00000152942.14	68688598:68688719	ENST00000305138.4	non-NMD	skipped
ENSG00000152942.14	68688598:68688719	ENST00000282891.6	non-NMD	skipped
ENSG00000152942.14	68688598:68688719	ENST00000358030.2	non-NMD	skipped
ENSG00000152942.14	68688598:68688719	ENST00000380774.3	non-NMD	skipped
ENSG00000152942.14	68688598:68688719	ENST00000514626.1	non-NMD	skipped
ENSG00000152942.14	68688598:68688719	ENST00000513214.1	non-NMD	skipped
ENSG00000124787.9	5001328:5001364	ENST00000479782.1	nonsense_mediated_decay	included
ENSG00000124787.9	5001328:5001364	ENST00000380051.2	non-NMD	skipped
ENSG00000124787.9	5001328:5001364	ENST00000319533.5	non-NMD	skipped
ENSG00000124787.9	5001328:5001364	ENST00000464646.1	non-NMD	skipped
ENSG00000124787.9	5001328:5001364	ENST00000468105.1	non-NMD	skipped
ENSG00000124787.9	5001328:5001364	ENST00000483546.1	non-NMD	skipped
ENSG00000158516.7	129913546:129913651	ENST00000416698.1	nonsense_mediated_decay	included
ENSG00000158516.7	129913546:129913651	ENST00000222481.4	non-NMD	skipped
ENSG00000158516.7	129913546:129913651	ENST00000480781.1	non-NMD	skipped
ENSG00000158516.7	129913546:129913651	ENST00000487259.1	non-NMD	skipped
ENSG00000175324.5	38028461:38028530	ENST00000523511.1	nonsense_mediated_decay	included
ENSG00000175324.5	38028461:38028530	ENST00000311351.4	non-NMD	skipped
ENSG00000175324.5	38028461:38028530	ENST00000520755.1	non-NMD	skipped
ENSG00000175324.5	38028461:38028530	ENST00000522515.1	non-NMD	skipped
ENSG00000175324.5	38028461:38028530	ENST00000520286.1	non-NMD	skipped
ENSG00000155926.9	134071307:134071437	ENST00000522432.1	nonsense_mediated_decay	included
ENSG00000155926.9	134071307:134071437	ENST00000338087.5	non-NMD	skipped
ENSG00000155926.9	134071307:134071437	ENST00000427060.2	non-NMD	skipped
ENSG00000155926.9	134071307:134071437	ENST00000395352.3	non-NMD	skipped
ENSG00000155926.9	134071307:134071437	ENST00000517549.1	non-NMD	skipped
ENSG00000155926.9	134071307:134071437	ENST00000524345.1	non-NMD	skipped
ENSG00000155926.9	134071307:134071437	ENST00000517648.1	non-NMD	skipped
ENSG00000155926.9	134071307:134071437	ENST00000522119.1	non-NMD	skipped
ENSG00000155926.9	134071307:134071437	ENST00000523224.1	non-NMD	skipped
ENSG00000155926.9	134071307:134071437	ENST00000521823.1	non-NMD	skipped
ENSG00000155926.9	134071307:134071437	ENST00000519341.1	non-NMD	skipped
ENSG00000155926.9	134071307:134071437	ENST00000522002.1	non-NMD	skipped
ENSG00000155926.9	134071307:134071437	ENST00000518565.1	non-NMD	skipped
ENSG00000155926.9	134071307:134071437	ENST00000520106.1	non-NMD	skipped
ENSG00000155926.9	134071307:134071437	ENST00000519504.1	non-NMD	skipped
ENSG00000155926.9	134071307:134071437	ENST00000518594.1	non-NMD	skipped
ENSG00000155926.9	134071307:134071437	ENST00000521302.1	non-NMD	skipped
ENSG00000155926.9	134071307:134071437	ENST00000523610.1	non-NMD	skipped
ENSG00000155926.9	134071307:134071437	ENST00000519747.1	non-NMD	skipped
ENSG00000155926.9	134071307:134071437	ENST00000519558.1	non-NMD	skipped
ENSG00000155926.9	134071307:134071437	ENST00000522946.1	non-NMD	skipped
ENSG00000155926.9	134071307:134071437	ENST00000517615.1	non-NMD	skipped
ENSG00000155926.9	134071307:134071437	ENST00000517932.1	non-NMD	skipped
ENSG00000197969.7	79920473:79920553	ENST00000493341.1	nonsense_mediated_decay	included
ENSG00000197969.7	79920473:79920553	ENST00000376634.4	non-NMD	skipped
ENSG00000197969.7	79920473:79920553	ENST00000376636.3	non-NMD	skipped
ENSG00000197969.7	79920473:79920553	ENST00000360280.3	non-NMD	skipped
ENSG00000197969.7	79920473:79920553	ENST00000357409.5	non-NMD	skipped
ENSG00000197969.7	79920473:79920553	ENST00000471439.1	non-NMD	skipped
ENSG00000197969.7	79920473:79920553	ENST00000423463.2	non-NMD	skipped
ENSG00000197969.7	79920473:79920553	ENST00000419472.1	non-NMD	skipped
ENSG00000197969.7	79920473:79920553	ENST00000539950.1	non-NMD	skipped
ENSG00000197969.7	79920473:79920553	ENST00000355766.5	non-NMD	skipped
ENSG00000197969.7	79920473:79920553	ENST00000484581.2	non-NMD	skipped
ENSG00000197969.7	79920473:79920553	ENST00000376646.3	non-NMD	skipped
ENSG00000197969.7	79920473:79920553	ENST00000467124.1	non-NMD	skipped
ENSG00000213390.6	99018417:99018511	ENST00000492211.1	nonsense_mediated_decay	included
ENSG00000213390.6	99018417:99018511	ENST00000355366.5	non-NMD	skipped
ENSG00000213390.6	99018417:99018511	ENST00000358531.4	non-NMD	skipped
ENSG00000213390.6	99018417:99018511	ENST00000487035.1	non-NMD	skipped
ENSG00000213390.6	99018417:99018511	ENST00000371027.1	non-NMD	skipped
ENSG00000213390.6	99018417:99018511	ENST00000466484.1	non-NMD	skipped
ENSG00000213390.6	99018417:99018511	ENST00000493068.2	non-NMD	skipped
ENSG00000110934.6	51697904:51698049	ENST00000605423.1	nonsense_mediated_decay	included
ENSG00000110934.6	51697904:51698049	ENST00000604560.1	non-NMD	skipped
ENSG00000110934.6	51697904:51698049	ENST00000605039.1	non-NMD	skipped
ENSG00000110934.6	51697904:51698049	ENST00000452142.2	non-NMD	skipped
ENSG00000110934.6	51697904:51698049	ENST00000267012.4	non-NMD	skipped
ENSG00000110934.6	51697904:51698049	ENST00000544402.1	non-NMD	skipped
ENSG00000110934.6	51697904:51698049	ENST00000603177.1	non-NMD	skipped
ENSG00000110934.6	51697904:51698049	ENST00000605819.1	non-NMD	skipped
ENSG00000110934.6	51697904:51698049	ENST00000603260.1	non-NMD	skipped
ENSG00000110934.6	51697904:51698049	ENST00000604702.1	non-NMD	skipped
ENSG00000166046.6	106706071:106706212	ENST00000549906.1	nonsense_mediated_decay	included
ENSG00000166046.6	106706071:106706212	ENST00000553143.1	non-NMD	skipped
ENSG00000166046.6	106706071:106706212	ENST00000547153.1	non-NMD	skipped
ENSG00000166046.6	106706071:106706212	ENST00000299045.3	non-NMD	skipped
ENSG00000166046.6	106706071:106706212	ENST00000546625.1	non-NMD	skipped
ENSG00000166046.6	106706071:106706212	ENST00000553098.1	non-NMD	skipped
ENSG00000166046.6	106706071:106706212	ENST00000551802.1	non-NMD	skipped
ENSG00000166046.6	106706071:106706212	ENST00000548428.1	non-NMD	skipped
ENSG00000166046.6	106706071:106706212	ENST00000551228.1	non-NMD	skipped
ENSG00000166046.6	106706071:106706212	ENST00000552690.1	non-NMD	skipped
ENSG00000161405.12	37934138:37934263	ENST00000348427.3	nonsense_mediated_decay	included
ENSG00000161405.12	37934138:37934263	ENST00000293068.5	nonsense_mediated_decay	included
ENSG00000161405.12	37934138:37934263	ENST00000346872.3	non-NMD	skipped
ENSG00000161405.12	37934138:37934263	ENST00000439167.2	non-NMD	skipped
ENSG00000161405.12	37934138:37934263	ENST00000377945.3	non-NMD	skipped
ENSG00000161405.12	37934138:37934263	ENST00000394189.2	non-NMD	skipped
ENSG00000161405.12	37934138:37934263	ENST00000377944.3	non-NMD	skipped
ENSG00000161405.12	37934138:37934263	ENST00000377958.2	non-NMD	skipped
ENSG00000161405.12	37934138:37934263	ENST00000535189.1	non-NMD	skipped
ENSG00000161405.12	37934138:37934263	ENST00000377952.2	non-NMD	skipped
ENSG00000161405.12	37934138:37934263	ENST00000583368.1	non-NMD	skipped
ENSG00000161405.12	37934138:37934263	ENST00000351680.3	non-NMD	skipped
ENSG00000161405.12	37934138:37934263	ENST00000346243.3	non-NMD	skipped
ENSG00000161405.12	37934138:37934263	ENST00000350532.3	non-NMD	skipped
ENSG00000161405.12	37934138:37934263	ENST00000467757.1	non-NMD	skipped
ENSG00000161405.12	37934138:37934263	ENST00000439016.2	non-NMD	skipped
ENSG00000154240.12	63657854:63657932	ENST00000581734.1	nonsense_mediated_decay	included
ENSG00000154240.12	63657854:63657932	ENST00000535342.2	non-NMD	skipped
ENSG00000154240.12	63657854:63657932	ENST00000392769.2	non-NMD	skipped
ENSG00000154240.12	63657854:63657932	ENST00000581739.1	non-NMD	skipped
ENSG00000154240.12	63657854:63657932	ENST00000583466.1	non-NMD	skipped
ENSG00000154240.12	63657854:63657932	ENST00000317442.8	non-NMD	skipped
ENSG00000154240.12	63657854:63657932	ENST00000580694.1	non-NMD	skipped
ENSG00000154240.12	63657854:63657932	ENST00000541355.1	non-NMD	skipped
ENSG00000154240.12	63657854:63657932	ENST00000537949.1	non-NMD	skipped
ENSG00000154240.12	63657854:63657932	ENST00000585168.1	non-NMD	skipped
ENSG00000154240.12	63657854:63657932	ENST00000582795.1	non-NMD	skipped
ENSG00000154240.12	63657854:63657932	ENST00000580482.1	non-NMD	skipped
ENSG00000154240.12	63657854:63657932	ENST00000582760.1	non-NMD	skipped
ENSG00000154240.12	63657854:63657932	ENST00000582861.1	non-NMD	skipped
ENSG00000154240.12	63657854:63657932	ENST00000578878.1	non-NMD	skipped
ENSG00000154240.12	63657854:63657932	ENST00000584627.1	non-NMD	skipped
ENSG00000154240.12	63657854:63657932	ENST00000584987.1	non-NMD	skipped
ENSG00000154240.12	63657854:63657932	ENST00000578971.1	non-NMD	skipped
ENSG00000154240.12	63657854:63657932	ENST00000583358.1	non-NMD	skipped
ENSG00000154240.12	63657854:63657932	ENST00000580624.1	non-NMD	skipped
ENSG00000154240.12	63657854:63657932	ENST00000577322.1	non-NMD	skipped
ENSG00000168502.13	8785688:8785724	ENST00000520495.1	nonsense_mediated_decay	included
ENSG00000168502.13	8785688:8785724	ENST00000306329.11	non-NMD	skipped
ENSG00000168502.13	8785688:8785724	ENST00000517570.1	non-NMD	skipped
ENSG00000168502.13	8785688:8785724	ENST00000359865.3	non-NMD	skipped
ENSG00000168502.13	8785688:8785724	ENST00000400050.3	non-NMD	skipped
ENSG00000168502.13	8785688:8785724	ENST00000306285.7	non-NMD	skipped
ENSG00000168502.13	8785688:8785724	ENST00000522146.1	non-NMD	skipped
ENSG00000168502.13	8785688:8785724	ENST00000523122.1	non-NMD	skipped
ENSG00000168502.13	8785688:8785724	ENST00000523811.2	non-NMD	skipped
ENSG00000168502.13	8785688:8785724	ENST00000517554.1	non-NMD	skipped
ENSG00000168502.13	8785688:8785724	ENST00000521018.1	non-NMD	skipped
ENSG00000168502.13	8785688:8785724	ENST00000518815.1	non-NMD	skipped
ENSG00000168502.13	8785688:8785724	ENST00000522592.1	non-NMD	skipped
ENSG00000168502.13	8785688:8785724	ENST00000518226.1	non-NMD	skipped
ENSG00000168502.13	8785688:8785724	ENST00000519823.2	non-NMD	skipped
ENSG00000168502.13	8785688:8785724	ENST00000520926.1	non-NMD	skipped
ENSG00000168502.13	8785688:8785724	ENST00000581670.1	non-NMD	skipped
ENSG00000101773.12	20557753:20557850	ENST00000585177.1	nonsense_mediated_decay	included
ENSG00000101773.12	20557753:20557850	ENST00000583700.1	non-NMD	skipped
ENSG00000101773.12	20557753:20557850	ENST00000579124.1	non-NMD	skipped
ENSG00000101773.12	20557753:20557850	ENST00000577588.1	non-NMD	skipped
ENSG00000101773.12	20557753:20557850	ENST00000582354.1	non-NMD	skipped
ENSG00000101773.12	20557753:20557850	ENST00000581819.1	non-NMD	skipped
ENSG00000101773.12	20557753:20557850	ENST00000327155.5	non-NMD	skipped
ENSG00000101773.12	20557753:20557850	ENST00000399722.2	non-NMD	skipped
ENSG00000101773.12	20557753:20557850	ENST00000399725.2	non-NMD	skipped
ENSG00000101773.12	20557753:20557850	ENST00000399721.2	non-NMD	skipped
ENSG00000101773.12	20557753:20557850	ENST00000583594.1	non-NMD	skipped
ENSG00000101773.12	20557753:20557850	ENST00000360790.5	non-NMD	skipped
ENSG00000101773.12	20557753:20557850	ENST00000580892.1	non-NMD	skipped
ENSG00000101773.12	20557753:20557850	ENST00000577445.1	non-NMD	skipped
ENSG00000101773.12	20557753:20557850	ENST00000583057.1	non-NMD	skipped
ENSG00000101773.12	20557753:20557850	ENST00000581687.1	non-NMD	skipped
ENSG00000263002.3	44653924:44654129	ENST00000590795.1	nonsense_mediated_decay	included
ENSG00000263002.3	44653924:44654129	ENST00000592437.1	non-NMD	skipped
ENSG00000263002.3	44653924:44654129	ENST00000426739.2	non-NMD	skipped
ENSG00000263002.3	44653924:44654129	ENST00000590748.1	non-NMD	skipped
ENSG00000025293.11	34433307:34433430	ENST00000452270.1	nonsense_mediated_decay	included
ENSG00000025293.11	34433307:34433430	ENST00000461122.1	non-NMD	skipped
ENSG00000025293.11	34433307:34433430	ENST00000374012.3	non-NMD	skipped
ENSG00000025293.11	34433307:34433430	ENST00000439301.1	non-NMD	skipped
ENSG00000025293.11	34433307:34433430	ENST00000461405.1	non-NMD	skipped
ENSG00000025293.11	34433307:34433430	ENST00000339089.6	non-NMD	skipped
ENSG00000025293.11	34433307:34433430	ENST00000481202.1	non-NMD	skipped
ENSG00000025293.11	34433307:34433430	ENST00000374000.4	non-NMD	skipped
ENSG00000025293.11	34433307:34433430	ENST00000449988.1	non-NMD	skipped
ENSG00000025293.11	34433307:34433430	ENST00000486408.1	non-NMD	skipped
ENSG00000025293.11	34433307:34433430	ENST00000495338.1	non-NMD	skipped
ENSG00000025293.11	34433307:34433430	ENST00000496305.1	non-NMD	skipped
ENSG00000025293.11	34433307:34433430	ENST00000480940.1	non-NMD	skipped
ENSG00000025293.11	34433307:34433430	ENST00000485604.1	non-NMD	skipped
ENSG00000025293.11	34433307:34433430	ENST00000420233.1	non-NMD	skipped
ENSG00000025293.11	34433307:34433430	ENST00000473943.1	non-NMD	skipped
ENSG00000169084.8	2310395:2310515	ENST00000441131.2	nonsense_mediated_decay	included
ENSG00000169084.8	2310395:2310515	ENST00000478825.1	nonsense_mediated_decay	included
ENSG00000169084.8	2310395:2310515	ENST00000334651.5	non-NMD	skipped
ENSG00000169084.8	2310395:2310515	ENST00000412516.2	non-NMD	skipped
ENSG00000169084.8	2310395:2310515	ENST00000464935.1	non-NMD	skipped
ENSG00000169084.8	2310395:2310515	ENST00000444280.1	non-NMD	skipped
ENSG00000169084.8	2310395:2310515	ENST00000430536.2	non-NMD	skipped
ENSG00000159658.6	47150755:47150816	ENST00000487741.2	nonsense_mediated_decay	included
ENSG00000159658.6	47150755:47150816	ENST00000544071.1	non-NMD	skipped
ENSG00000159658.6	47150755:47150816	ENST00000371933.3	non-NMD	skipped
ENSG00000159658.6	47150755:47150816	ENST00000479745.1	non-NMD	skipped
ENSG00000159658.6	47150755:47150816	ENST00000481623.1	non-NMD	skipped
ENSG00000159658.6	47150755:47150816	ENST00000459797.1	non-NMD	skipped
ENSG00000159658.6	47150755:47150816	ENST00000484461.1	non-NMD	skipped
ENSG00000160789.15	156096527:156096740	ENST00000515459.1	nonsense_mediated_decay	included
ENSG00000160789.15	156096527:156096740	ENST00000502751.1	non-NMD	skipped
ENSG00000160789.15	156096527:156096740	ENST00000368301.2	non-NMD	skipped
ENSG00000160789.15	156096527:156096740	ENST00000495341.1	non-NMD	skipped
ENSG00000160789.15	156096527:156096740	ENST00000470835.1	non-NMD	skipped
ENSG00000160789.15	156096527:156096740	ENST00000515711.1	non-NMD	skipped
ENSG00000160789.15	156096527:156096740	ENST00000347559.2	non-NMD	skipped
ENSG00000160789.15	156096527:156096740	ENST00000361308.4	non-NMD	skipped
ENSG00000160789.15	156096527:156096740	ENST00000368300.4	non-NMD	skipped
ENSG00000160789.15	156096527:156096740	ENST00000478063.2	non-NMD	skipped
ENSG00000160789.15	156096527:156096740	ENST00000470199.2	non-NMD	skipped
ENSG00000160789.15	156096527:156096740	ENST00000469565.2	non-NMD	skipped
ENSG00000160789.15	156096527:156096740	ENST00000368299.3	non-NMD	skipped
ENSG00000160789.15	156096527:156096740	ENST00000502357.1	non-NMD	skipped
ENSG00000160789.15	156096527:156096740	ENST00000448611.2	non-NMD	skipped
ENSG00000160789.15	156096527:156096740	ENST00000368297.1	non-NMD	skipped
ENSG00000160789.15	156096527:156096740	ENST00000504687.1	non-NMD	skipped
ENSG00000160789.15	156096527:156096740	ENST00000473598.2	non-NMD	skipped
ENSG00000160789.15	156096527:156096740	ENST00000392353.3	non-NMD	skipped
ENSG00000160789.15	156096527:156096740	ENST00000515824.1	non-NMD	skipped
ENSG00000160789.15	156096527:156096740	ENST00000496738.1	non-NMD	skipped
ENSG00000160789.15	156096527:156096740	ENST00000368298.2	non-NMD	skipped
ENSG00000160789.15	156096527:156096740	ENST00000498722.2	non-NMD	skipped
ENSG00000160789.15	156096527:156096740	ENST00000508500.1	non-NMD	skipped
ENSG00000160789.15	156096527:156096740	ENST00000459904.1	non-NMD	skipped
ENSG00000160789.15	156096527:156096740	ENST00000506981.1	non-NMD	skipped
ENSG00000041802.6	194381471:194381615	ENST00000427461.1	nonsense_mediated_decay	included
ENSG00000041802.6	194381471:194381615	ENST00000265245.5	non-NMD	skipped
ENSG00000041802.6	194381471:194381615	ENST00000475763.1	non-NMD	skipped
ENSG00000041802.6	194381471:194381615	ENST00000460584.1	non-NMD	skipped
ENSG00000041802.6	194381471:194381615	ENST00000437613.1	non-NMD	skipped
ENSG00000041802.6	194381471:194381615	ENST00000466391.1	non-NMD	skipped
ENSG00000041802.6	194381471:194381615	ENST00000461343.1	non-NMD	skipped
ENSG00000041802.6	194381471:194381615	ENST00000480853.1	non-NMD	skipped
ENSG00000178665.10	55985735:55985990	ENST00000411863.1	nonsense_mediated_decay	included
ENSG00000178665.10	55985735:55985990	ENST00000466630.1	non-NMD	skipped
ENSG00000178665.10	55985735:55985990	ENST00000484120.1	non-NMD	skipped
ENSG00000178665.10	55985735:55985990	ENST00000482436.1	non-NMD	skipped
ENSG00000178665.10	55985735:55985990	ENST00000429591.2	non-NMD	skipped
ENSG00000133742.9	86250318:86250368	ENST00000517429.1	nonsense_mediated_decay	included
ENSG00000133742.9	86250318:86250368	ENST00000523953.1	non-NMD	skipped
ENSG00000133742.9	86250318:86250368	ENST00000256119.5	non-NMD	skipped
ENSG00000133742.9	86250318:86250368	ENST00000431316.1	non-NMD	skipped
ENSG00000133742.9	86250318:86250368	ENST00000542576.1	non-NMD	skipped
ENSG00000133742.9	86250318:86250368	ENST00000432364.2	non-NMD	skipped
ENSG00000133742.9	86250318:86250368	ENST00000523022.1	non-NMD	skipped
ENSG00000133742.9	86250318:86250368	ENST00000522389.1	non-NMD	skipped
ENSG00000133742.9	86250318:86250368	ENST00000521679.1	non-NMD	skipped
ENSG00000133742.9	86250318:86250368	ENST00000524324.1	non-NMD	skipped
ENSG00000133742.9	86250318:86250368	ENST00000517618.1	non-NMD	skipped
ENSG00000133742.9	86250318:86250368	ENST00000519991.1	non-NMD	skipped
ENSG00000133742.9	86250318:86250368	ENST00000523712.1	non-NMD	skipped
ENSG00000133742.9	86250318:86250368	ENST00000520663.1	non-NMD	skipped
ENSG00000133742.9	86250318:86250368	ENST00000517590.1	non-NMD	skipped
ENSG00000133742.9	86250318:86250368	ENST00000518233.1	non-NMD	skipped
ENSG00000133742.9	86250318:86250368	ENST00000521846.1	non-NMD	skipped
ENSG00000133742.9	86250318:86250368	ENST00000522579.1	non-NMD	skipped
ENSG00000133742.9	86250318:86250368	ENST00000518341.1	non-NMD	skipped
ENSG00000133742.9	86250318:86250368	ENST00000522814.1	non-NMD	skipped
ENSG00000133742.9	86250318:86250368	ENST00000522662.1	non-NMD	skipped
ENSG00000133742.9	86250318:86250368	ENST00000523858.1	non-NMD	skipped
ENSG00000133742.9	86250318:86250368	ENST00000520093.1	non-NMD	skipped
ENSG00000133742.9	86250318:86250368	ENST00000520990.1	non-NMD	skipped
ENSG00000133742.9	86250318:86250368	ENST00000519129.1	non-NMD	skipped
ENSG00000133742.9	86250318:86250368	ENST00000520692.1	non-NMD	skipped
ENSG00000106692.9	108363199:108363322	ENST00000602526.1	nonsense_mediated_decay	included
ENSG00000106692.9	108363199:108363322	ENST00000602661.1	non-NMD	skipped
ENSG00000106692.9	108363199:108363322	ENST00000223528.2	non-NMD	skipped
ENSG00000106692.9	108363199:108363322	ENST00000448551.2	non-NMD	skipped
ENSG00000106692.9	108363199:108363322	ENST00000540160.1	non-NMD	skipped
ENSG00000106692.9	108363199:108363322	ENST00000490134.1	non-NMD	skipped
ENSG00000106692.9	108363199:108363322	ENST00000479846.1	non-NMD	skipped
ENSG00000106692.9	108363199:108363322	ENST00000357998.5	non-NMD	skipped
ENSG00000106692.9	108363199:108363322	ENST00000374705.4	non-NMD	skipped
ENSG00000106692.9	108363199:108363322	ENST00000457847.1	non-NMD	skipped
ENSG00000106692.9	108365980:108366097	ENST00000602526.1	nonsense_mediated_decay	included
ENSG00000106692.9	108365980:108366097	ENST00000602661.1	non-NMD	skipped
ENSG00000106692.9	108365980:108366097	ENST00000223528.2	non-NMD	skipped
ENSG00000106692.9	108365980:108366097	ENST00000448551.2	non-NMD	skipped
ENSG00000106692.9	108365980:108366097	ENST00000540160.1	non-NMD	skipped
ENSG00000106692.9	108365980:108366097	ENST00000490134.1	non-NMD	skipped
ENSG00000106692.9	108365980:108366097	ENST00000479846.1	non-NMD	skipped
ENSG00000106692.9	108365980:108366097	ENST00000357998.5	non-NMD	skipped
ENSG00000106692.9	108365980:108366097	ENST00000374705.4	non-NMD	skipped
ENSG00000106692.9	108365980:108366097	ENST00000457847.1	non-NMD	skipped
ENSG00000119487.12	128209604:128209766	ENST00000497932.1	nonsense_mediated_decay	included
ENSG00000119487.12	128209604:128209766	ENST00000373511.2	non-NMD	skipped
ENSG00000119487.12	128209604:128209766	ENST00000373498.1	non-NMD	skipped
ENSG00000119487.12	128209604:128209766	ENST00000350766.3	non-NMD	skipped
ENSG00000119487.12	128209604:128209766	ENST00000373503.3	non-NMD	skipped
ENSG00000119487.12	128209604:128209766	ENST00000265960.3	non-NMD	skipped
ENSG00000119487.12	128209604:128209766	ENST00000394063.1	non-NMD	skipped
ENSG00000119487.12	128209604:128209766	ENST00000483937.1	non-NMD	skipped
ENSG00000119487.12	128209604:128209766	ENST00000444226.1	non-NMD	skipped
ENSG00000119487.12	128209604:128209766	ENST00000373497.5	non-NMD	skipped
ENSG00000119487.12	128209604:128209766	ENST00000496658.1	non-NMD	skipped
ENSG00000119487.12	128209604:128209766	ENST00000496063.1	non-NMD	skipped
ENSG00000119487.12	128209604:128209766	ENST00000420643.1	non-NMD	skipped
ENSG00000119487.12	128209604:128209766	ENST00000473837.1	non-NMD	skipped
ENSG00000119487.12	128209604:128209766	ENST00000394060.3	non-NMD	skipped
ENSG00000119487.12	128209604:128209766	ENST00000427078.1	non-NMD	skipped
ENSG00000119487.12	128209604:128209766	ENST00000437973.2	non-NMD	skipped
ENSG00000119487.12	128209604:128209766	ENST00000468896.1	non-NMD	skipped
ENSG00000119487.12	128209604:128209766	ENST00000448439.1	non-NMD	skipped
ENSG00000119487.12	128209604:128209766	ENST00000373496.3	non-NMD	skipped
ENSG00000119487.12	128209604:128209766	ENST00000433483.1	non-NMD	skipped
ENSG00000018236.10	41455564:41455686	ENST00000548481.1	nonsense_mediated_decay	included
ENSG00000018236.10	41455564:41455686	ENST00000547702.1	non-NMD	skipped
ENSG00000018236.10	41455564:41455686	ENST00000551424.1	non-NMD	skipped
ENSG00000018236.10	41455564:41455686	ENST00000551295.2	non-NMD	skipped
ENSG00000018236.10	41455564:41455686	ENST00000548005.1	non-NMD	skipped
ENSG00000018236.10	41455564:41455686	ENST00000552248.1	non-NMD	skipped
ENSG00000018236.10	41455564:41455686	ENST00000547849.1	non-NMD	skipped
ENSG00000018236.10	41455564:41455686	ENST00000552913.1	non-NMD	skipped
ENSG00000018236.10	41455564:41455686	ENST00000347616.1	non-NMD	skipped
ENSG00000018236.10	41455564:41455686	ENST00000360099.3	non-NMD	skipped
ENSG00000018236.10	41455564:41455686	ENST00000348761.2	non-NMD	skipped
ENSG00000018236.10	41455564:41455686	ENST00000550305.1	non-NMD	skipped
ENSG00000165891.11	77438026:77438049	ENST00000552907.1	nonsense_mediated_decay	included
ENSG00000165891.11	77438026:77438049	ENST00000322886.7	non-NMD	skipped
ENSG00000165891.11	77438026:77438049	ENST00000416496.2	non-NMD	skipped
ENSG00000165891.11	77438026:77438049	ENST00000550669.1	non-NMD	skipped
ENSG00000165891.11	77438026:77438049	ENST00000551058.1	non-NMD	skipped
ENSG00000165891.11	77438026:77438049	ENST00000551558.1	non-NMD	skipped
ENSG00000165891.11	77438026:77438049	ENST00000547316.1	non-NMD	skipped
ENSG00000111450.9	131296855:131296988	ENST00000344271.5	nonsense_mediated_decay	included
ENSG00000111450.9	131296855:131296988	ENST00000261653.6	non-NMD	skipped
ENSG00000111450.9	131296855:131296988	ENST00000392373.2	non-NMD	skipped
ENSG00000111450.9	131296855:131296988	ENST00000540889.1	non-NMD	skipped
ENSG00000007541.10	631199:631341	ENST00000443147.1	nonsense_mediated_decay	included
ENSG00000007541.10	631199:631341	ENST00000420990.2	nonsense_mediated_decay	included
ENSG00000007541.10	631199:631341	ENST00000293874.2	non-NMD	skipped
ENSG00000007541.10	631199:631341	ENST00000409527.2	non-NMD	skipped
ENSG00000007541.10	631199:631341	ENST00000409439.2	non-NMD	skipped
ENSG00000007541.10	631199:631341	ENST00000422307.1	non-NMD	skipped
ENSG00000007541.10	631199:631341	ENST00000321878.5	non-NMD	skipped
ENSG00000007541.10	631199:631341	ENST00000439574.1	non-NMD	skipped
ENSG00000007541.10	631199:631341	ENST00000026218.5	non-NMD	skipped
ENSG00000007541.10	631199:631341	ENST00000470411.2	non-NMD	skipped
ENSG00000007541.10	631199:631341	ENST00000544860.1	non-NMD	skipped
ENSG00000007541.10	631199:631341	ENST00000537901.1	non-NMD	skipped
ENSG00000007541.10	631199:631341	ENST00000480424.2	non-NMD	skipped
ENSG00000007541.10	631199:631341	ENST00000540241.1	non-NMD	skipped
ENSG00000007541.10	631199:631341	ENST00000476438.1	non-NMD	skipped
ENSG00000007541.10	631199:631341	ENST00000540548.1	non-NMD	skipped
ENSG00000066813.10	20565357:20565499	ENST00000569327.1	nonsense_mediated_decay	included
ENSG00000066813.10	20565357:20565499	ENST00000329697.6	non-NMD	skipped
ENSG00000066813.10	20565357:20565499	ENST00000566998.1	non-NMD	skipped
ENSG00000066813.10	20565357:20565499	ENST00000565322.1	non-NMD	skipped
ENSG00000066813.10	20565357:20565499	ENST00000565232.1	non-NMD	skipped
ENSG00000066813.10	20565357:20565499	ENST00000567001.1	non-NMD	skipped
ENSG00000066813.10	20565357:20565499	ENST00000568098.1	non-NMD	skipped
ENSG00000066813.10	20565357:20565499	ENST00000564849.1	non-NMD	skipped
ENSG00000066813.10	20565357:20565499	ENST00000569131.1	non-NMD	skipped
ENSG00000066813.10	20565357:20565499	ENST00000569364.1	non-NMD	skipped
ENSG00000066813.10	20565357:20565499	ENST00000563943.1	non-NMD	skipped
ENSG00000066813.10	20565357:20565499	ENST00000567288.1	non-NMD	skipped
ENSG00000066813.10	20565357:20565499	ENST00000569163.1	non-NMD	skipped
ENSG00000066813.10	20565357:20565499	ENST00000414188.2	non-NMD	skipped
ENSG00000066813.10	20565357:20565499	ENST00000568882.1	non-NMD	skipped
ENSG00000066813.10	20565357:20565499	ENST00000566384.1	non-NMD	skipped
ENSG00000066813.10	20565357:20565499	ENST00000569344.1	non-NMD	skipped
ENSG00000066813.10	20565357:20565499	ENST00000562026.1	non-NMD	skipped
ENSG00000066813.10	20565357:20565499	ENST00000564855.1	non-NMD	skipped
ENSG00000166743.5	20685366:20685422	ENST00000519745.1	nonsense_mediated_decay	included
ENSG00000166743.5	20685366:20685422	ENST00000519031.1	non-NMD	skipped
ENSG00000166743.5	20685366:20685422	ENST00000307493.4	non-NMD	skipped
ENSG00000166743.5	20685366:20685422	ENST00000219151.4	non-NMD	skipped
ENSG00000166743.5	20685366:20685422	ENST00000524149.1	non-NMD	skipped
ENSG00000166743.5	20685366:20685422	ENST00000520010.1	non-NMD	skipped
ENSG00000166743.5	20685366:20685422	ENST00000523065.1	non-NMD	skipped
ENSG00000172171.6	29227431:29227539	ENST00000306049.5	nonsense_mediated_decay	included
ENSG00000172171.6	29227431:29227539	ENST00000579183.1	non-NMD	skipped
ENSG00000172171.6	29227431:29227539	ENST00000581216.1	non-NMD	skipped
ENSG00000172171.6	29227431:29227539	ENST00000580840.1	non-NMD	skipped
ENSG00000172171.6	29227431:29227539	ENST00000541382.2	non-NMD	skipped
ENSG00000161583.12	34805874:34806096	ENST00000590913.1	nonsense_mediated_decay	included
ENSG00000161583.12	34805874:34806096	ENST00000330458.7	non-NMD	skipped
ENSG00000161583.12	34805874:34806096	ENST00000535805.1	non-NMD	skipped
ENSG00000161583.12	34805874:34806096	ENST00000535592.1	non-NMD	skipped
ENSG00000161583.12	34805874:34806096	ENST00000394453.1	non-NMD	skipped
ENSG00000161583.12	34805874:34806096	ENST00000589602.1	non-NMD	skipped
ENSG00000161583.12	34805874:34806096	ENST00000592614.1	non-NMD	skipped
ENSG00000161583.12	34805874:34806096	ENST00000341264.6	non-NMD	skipped
ENSG00000161583.12	34805874:34806096	ENST00000589513.1	non-NMD	skipped
ENSG00000161583.12	34805874:34806096	ENST00000587378.1	non-NMD	skipped
ENSG00000161583.12	34805874:34806096	ENST00000587756.1	non-NMD	skipped
ENSG00000161583.12	34805874:34806096	ENST00000588999.1	non-NMD	skipped
ENSG00000161583.12	34805874:34806096	ENST00000589896.1	non-NMD	skipped
ENSG00000161583.12	34805874:34806096	ENST00000591542.1	non-NMD	skipped
ENSG00000161583.12	34805874:34806096	ENST00000586554.1	non-NMD	skipped
ENSG00000161583.12	34805874:34806096	ENST00000591233.1	non-NMD	skipped
ENSG00000161583.12	34805874:34806096	ENST00000592987.1	non-NMD	skipped
ENSG00000161583.12	34805874:34806096	ENST00000588834.1	non-NMD	skipped
ENSG00000161583.12	34805874:34806096	ENST00000589650.1	non-NMD	skipped
ENSG00000154920.10	48453158:48453344	ENST00000511711.1	nonsense_mediated_decay	included
ENSG00000154920.10	48453158:48453344	ENST00000338165.4	non-NMD	skipped
ENSG00000154920.10	48453158:48453344	ENST00000393271.2	non-NMD	skipped
ENSG00000154920.10	48453158:48453344	ENST00000511519.2	non-NMD	skipped
ENSG00000154920.10	48453158:48453344	ENST00000510007.1	non-NMD	skipped
ENSG00000154920.10	48453158:48453344	ENST00000511648.2	non-NMD	skipped
ENSG00000154920.10	48453158:48453344	ENST00000510246.1	non-NMD	skipped
ENSG00000154920.10	48453158:48453344	ENST00000513077.1	non-NMD	skipped
ENSG00000154920.10	48453158:48453344	ENST00000514211.1	non-NMD	skipped
ENSG00000154920.10	48453158:48453344	ENST00000507616.1	non-NMD	skipped
ENSG00000154864.7	10708273:10708437	ENST00000582913.1	nonsense_mediated_decay	included
ENSG00000154864.7	10708273:10708437	ENST00000582937.1	non-NMD	skipped
ENSG00000154864.7	10708273:10708437	ENST00000302079.6	non-NMD	skipped
ENSG00000154864.7	10708273:10708437	ENST00000538948.1	non-NMD	skipped
ENSG00000154864.7	10708273:10708437	ENST00000285141.4	non-NMD	skipped
ENSG00000154864.7	10708273:10708437	ENST00000580640.1	non-NMD	skipped
ENSG00000154864.7	10708273:10708437	ENST00000503781.3	non-NMD	skipped
ENSG00000154864.7	10708273:10708437	ENST00000581680.1	non-NMD	skipped
ENSG00000154864.7	10708273:10708437	ENST00000579151.1	non-NMD	skipped
ENSG00000154864.7	10708273:10708437	ENST00000383408.2	non-NMD	skipped
ENSG00000154864.7	10708273:10708437	ENST00000579949.1	non-NMD	skipped
ENSG00000154864.7	10708273:10708437	ENST00000578145.1	non-NMD	skipped
ENSG00000154864.7	10708273:10708437	ENST00000583325.1	non-NMD	skipped
ENSG00000154864.7	10708273:10708437	ENST00000579112.1	non-NMD	skipped
ENSG00000154864.7	10708273:10708437	ENST00000579899.1	non-NMD	skipped
ENSG00000196867.3	57059747:57059847	ENST00000589836.1	nonsense_mediated_decay	included
ENSG00000196867.3	57059747:57059847	ENST00000301318.3	non-NMD	skipped
ENSG00000196867.3	57059747:57059847	ENST00000591844.1	non-NMD	skipped
ENSG00000196867.3	57059747:57059847	ENST00000594386.1	non-NMD	skipped
ENSG00000196867.3	57059747:57059847	ENST00000588163.1	non-NMD	skipped
ENSG00000184117.7	29960227:29960360	ENST00000455496.1	nonsense_mediated_decay	included
ENSG00000184117.7	29960227:29960360	ENST00000216121.7	non-NMD	skipped
ENSG00000184117.7	29960227:29960360	ENST00000415100.1	non-NMD	skipped
ENSG00000184117.7	29960227:29960360	ENST00000437094.1	non-NMD	skipped
ENSG00000184117.7	29960227:29960360	ENST00000496944.1	non-NMD	skipped
ENSG00000184117.7	29960227:29960360	ENST00000494966.1	non-NMD	skipped
ENSG00000179750.11	39385462:39385615	ENST00000335760.5	nonsense_mediated_decay	skipped
ENSG00000179750.11	39385462:39385615	ENST00000407298.3	non-NMD	included
ENSG00000179750.11	39385462:39385615	ENST00000402182.3	non-NMD	included
ENSG00000179750.11	39385462:39385615	ENST00000333467.3	non-NMD	included
ENSG00000184368.11	20073852:20073950	ENST00000485173.1	nonsense_mediated_decay	included
ENSG00000184368.11	20073852:20073950	ENST00000379651.3	non-NMD	skipped
ENSG00000184368.11	20073852:20073950	ENST00000379643.5	non-NMD	skipped
ENSG00000184368.11	20073852:20073950	ENST00000543767.1	non-NMD	skipped
ENSG00000184368.11	20073852:20073950	ENST00000443379.3	non-NMD	skipped
ENSG00000184368.11	20073852:20073950	ENST00000452324.3	non-NMD	skipped
ENSG00000184368.11	20073852:20073950	ENST00000466145.1	non-NMD	skipped
ENSG00000102230.9	24605358:24605436	ENST00000496020.1	nonsense_mediated_decay	skipped
ENSG00000102230.9	24605358:24605436	ENST00000379145.1	non-NMD	included
ENSG00000102230.9	24605358:24605436	ENST00000356768.4	non-NMD	included
ENSG00000102230.9	24605358:24605436	ENST00000379144.2	non-NMD	included
ENSG00000122420.5	78997898:78998038	ENST00000497923.1	nonsense_mediated_decay	included
ENSG00000122420.5	78997898:78998038	ENST00000370758.1	non-NMD	skipped
ENSG00000122420.5	78997898:78998038	ENST00000370757.3	non-NMD	skipped
ENSG00000122420.5	78997898:78998038	ENST00000370756.3	non-NMD	skipped
ENSG00000163141.14	151017356:151017509	ENST00000485855.1	nonsense_mediated_decay	included
ENSG00000163141.14	151017356:151017509	ENST00000368931.3	non-NMD	skipped
ENSG00000163141.14	151017356:151017509	ENST00000295294.7	non-NMD	skipped
ENSG00000163141.14	151017356:151017509	ENST00000361277.5	non-NMD	skipped
ENSG00000163141.14	151017356:151017509	ENST00000392802.3	non-NMD	skipped
ENSG00000163141.14	151017356:151017509	ENST00000491386.1	non-NMD	skipped
ENSG00000213626.7	30479568:30479669	ENST00000412933.1	nonsense_mediated_decay	included
ENSG00000213626.7	30479568:30479669	ENST00000395323.3	non-NMD	skipped
ENSG00000213626.7	30479568:30479669	ENST00000464412.1	non-NMD	skipped
ENSG00000213626.7	30479568:30479669	ENST00000406087.1	non-NMD	skipped
ENSG00000213626.7	30479568:30479669	ENST00000404397.1	non-NMD	skipped
ENSG00000213626.7	30479568:30479669	ENST00000401506.1	non-NMD	skipped
ENSG00000213626.7	30479568:30479669	ENST00000467242.1	non-NMD	skipped
ENSG00000213626.7	30479568:30479669	ENST00000407930.2	non-NMD	skipped
ENSG00000213626.7	30479568:30479669	ENST00000484150.1	non-NMD	skipped
ENSG00000138738.6	121733706:121733969	ENST00000502409.1	nonsense_mediated_decay	included
ENSG00000138738.6	121733706:121733969	ENST00000513741.1	non-NMD	skipped
ENSG00000138738.6	121733706:121733969	ENST00000264808.3	non-NMD	skipped
ENSG00000138738.6	121733706:121733969	ENST00000428209.2	non-NMD	skipped
ENSG00000138738.6	121733706:121733969	ENST00000515109.1	non-NMD	skipped
ENSG00000138738.6	121733706:121733969	ENST00000505484.1	non-NMD	skipped
ENSG00000138738.6	121733706:121733969	ENST00000506065.1	non-NMD	skipped
ENSG00000138738.6	121733706:121733969	ENST00000503661.1	non-NMD	skipped
ENSG00000138738.6	121733706:121733969	ENST00000512845.1	non-NMD	skipped
ENSG00000138738.6	121733706:121733969	ENST00000507611.1	non-NMD	skipped
ENSG00000138738.6	121733706:121733969	ENST00000394435.2	non-NMD	skipped
ENSG00000138738.6	121733706:121733969	ENST00000505033.1	non-NMD	skipped
ENSG00000134352.15	55255454:55255499	ENST00000503773.2	nonsense_mediated_decay	included
ENSG00000134352.15	55255454:55255499	ENST00000381298.2	non-NMD	skipped
ENSG00000134352.15	55255454:55255499	ENST00000336909.5	non-NMD	skipped
ENSG00000134352.15	55255454:55255499	ENST00000381287.4	non-NMD	skipped
ENSG00000134352.15	55255454:55255499	ENST00000502326.3	non-NMD	skipped
ENSG00000134352.15	55255454:55255499	ENST00000381294.3	non-NMD	skipped
ENSG00000134352.15	55255454:55255499	ENST00000536319.1	non-NMD	skipped
ENSG00000134352.15	55255454:55255499	ENST00000523039.1	non-NMD	skipped
ENSG00000134352.15	55255454:55255499	ENST00000583149.1	non-NMD	skipped
ENSG00000134352.15	55255454:55255499	ENST00000381293.2	non-NMD	skipped
ENSG00000134352.15	55255454:55255499	ENST00000381286.3	non-NMD	skipped
ENSG00000134352.15	55255454:55255499	ENST00000522633.2	non-NMD	skipped
ENSG00000134352.15	55255454:55255499	ENST00000423954.3	non-NMD	skipped
ENSG00000134352.15	55255454:55255499	ENST00000506241.1	non-NMD	skipped
ENSG00000134352.15	55255454:55255499	ENST00000577363.1	non-NMD	skipped
ENSG00000134352.15	55255454:55255499	ENST00000396816.1	non-NMD	skipped
ENSG00000112414.10	142726480:142726528	ENST00000540208.1	nonsense_mediated_decay	included
ENSG00000112414.10	142726480:142726528	ENST00000230173.6	non-NMD	skipped
ENSG00000112414.10	142726480:142726528	ENST00000367608.2	non-NMD	skipped
ENSG00000112414.10	142726480:142726528	ENST00000296932.8	non-NMD	skipped
ENSG00000112414.10	142726480:142726528	ENST00000367609.3	non-NMD	skipped
ENSG00000112414.10	142726480:142726528	ENST00000415128.2	non-NMD	skipped
ENSG00000112414.10	142726480:142726528	ENST00000541199.1	non-NMD	skipped
ENSG00000112414.10	142726480:142726528	ENST00000435011.2	non-NMD	skipped
ENSG00000112414.10	142726480:142726528	ENST00000545477.1	non-NMD	skipped
ENSG00000112414.10	142726480:142726528	ENST00000508295.2	non-NMD	skipped
ENSG00000112414.10	142726480:142726528	ENST00000463637.1	non-NMD	skipped
ENSG00000112414.10	142726480:142726528	ENST00000538281.1	non-NMD	skipped
ENSG00000112414.10	142726480:142726528	ENST00000472054.2	non-NMD	skipped
ENSG00000112414.10	142726480:142726528	ENST00000497898.2	non-NMD	skipped
ENSG00000106460.14	12255230:12255430	ENST00000420833.1	nonsense_mediated_decay	included
ENSG00000106460.14	12255230:12255430	ENST00000396668.3	non-NMD	skipped
ENSG00000106460.14	12255230:12255430	ENST00000444443.1	non-NMD	skipped
ENSG00000106460.14	12255230:12255430	ENST00000396667.3	non-NMD	skipped
ENSG00000106460.14	12255230:12255430	ENST00000453686.1	non-NMD	skipped
ENSG00000106460.14	12255230:12255430	ENST00000442107.1	non-NMD	skipped
ENSG00000106460.14	12255230:12255430	ENST00000492762.1	non-NMD	skipped
ENSG00000106460.14	12255230:12255430	ENST00000462754.1	non-NMD	skipped
ENSG00000105928.9	24755110:24755192	ENST00000411476.2	nonsense_mediated_decay	included
ENSG00000105928.9	24755110:24755192	ENST00000342947.3	non-NMD	skipped
ENSG00000105928.9	24755110:24755192	ENST00000419307.1	non-NMD	skipped
ENSG00000105928.9	24755110:24755192	ENST00000479636.1	non-NMD	skipped
ENSG00000105928.9	24755110:24755192	ENST00000545231.1	non-NMD	skipped
ENSG00000105928.9	24755110:24755192	ENST00000409970.1	non-NMD	skipped
ENSG00000105928.9	24755110:24755192	ENST00000409775.3	non-NMD	skipped
ENSG00000105928.9	24755110:24755192	ENST00000430096.1	non-NMD	skipped
ENSG00000105928.9	24755110:24755192	ENST00000415480.1	non-NMD	skipped
ENSG00000105928.9	24755110:24755192	ENST00000446822.1	non-NMD	skipped
ENSG00000105928.9	24755110:24755192	ENST00000469133.1	non-NMD	skipped
ENSG00000105928.9	24755110:24755192	ENST00000559637.1	non-NMD	skipped
ENSG00000105928.9	24755110:24755192	ENST00000493723.1	non-NMD	skipped
ENSG00000105928.9	24755110:24755192	ENST00000414428.1	non-NMD	skipped
ENSG00000105928.9	24755110:24755192	ENST00000473990.1	non-NMD	skipped
ENSG00000155849.11	37072952:37073017	ENST00000420636.1	nonsense_mediated_decay	included
ENSG00000155849.11	37072952:37073017	ENST00000341056.3	non-NMD	skipped
ENSG00000155849.11	37072952:37073017	ENST00000396045.3	non-NMD	skipped
ENSG00000155849.11	37072952:37073017	ENST00000310758.4	non-NMD	skipped
ENSG00000155849.11	37072952:37073017	ENST00000396040.2	non-NMD	skipped
ENSG00000155849.11	37072952:37073017	ENST00000442504.1	non-NMD	skipped
ENSG00000155849.11	37072952:37073017	ENST00000497024.1	non-NMD	skipped
ENSG00000155849.11	37072952:37073017	ENST00000487843.1	non-NMD	skipped
ENSG00000155849.11	37072952:37073017	ENST00000448602.1	non-NMD	skipped
ENSG00000155849.11	37072952:37073017	ENST00000464262.2	non-NMD	skipped
ENSG00000155849.11	37072952:37073017	ENST00000472359.1	non-NMD	skipped
ENSG00000155849.11	37072952:37073017	ENST00000433246.1	non-NMD	skipped
ENSG00000155849.11	37072952:37073017	ENST00000487336.1	non-NMD	skipped
ENSG00000155849.11	37072952:37073017	ENST00000424212.1	non-NMD	skipped
ENSG00000155849.11	37072952:37073017	ENST00000455119.1	non-NMD	skipped
ENSG00000155849.11	37072952:37073017	ENST00000455879.1	non-NMD	skipped
ENSG00000155849.11	37072952:37073017	ENST00000463390.1	non-NMD	skipped
ENSG00000155849.11	37072952:37073017	ENST00000453399.1	non-NMD	skipped
ENSG00000155849.11	37072952:37073017	ENST00000445322.1	non-NMD	skipped
ENSG00000155849.11	37072952:37073017	ENST00000479447.1	non-NMD	skipped
ENSG00000132434.5	55447340:55447526	ENST00000452107.2	nonsense_mediated_decay	included
ENSG00000132434.5	55447340:55447526	ENST00000254770.2	non-NMD	skipped
ENSG00000132434.5	55447340:55447526	ENST00000486376.1	non-NMD	skipped
ENSG00000132434.5	55447340:55447526	ENST00000476479.1	non-NMD	skipped
ENSG00000132434.5	55447340:55447526	ENST00000466041.1	non-NMD	skipped
ENSG00000243335.4	66238678:66238797	ENST00000503687.1	nonsense_mediated_decay	included
ENSG00000243335.4	66238678:66238797	ENST00000275532.3	non-NMD	skipped
ENSG00000243335.4	66238678:66238797	ENST00000443322.1	non-NMD	skipped
ENSG00000243335.4	66238678:66238797	ENST00000449064.1	non-NMD	skipped
ENSG00000243335.4	66238678:66238797	ENST00000380828.2	non-NMD	skipped
ENSG00000243335.4	66238678:66238797	ENST00000510829.2	non-NMD	skipped
ENSG00000243335.4	66238678:66238797	ENST00000451741.2	non-NMD	skipped
ENSG00000243335.4	66261763:66261879	ENST00000503687.1	nonsense_mediated_decay	included
ENSG00000243335.4	66261763:66261879	ENST00000275532.3	non-NMD	skipped
ENSG00000243335.4	66261763:66261879	ENST00000443322.1	non-NMD	skipped
ENSG00000243335.4	66261763:66261879	ENST00000449064.1	non-NMD	skipped
ENSG00000243335.4	66261763:66261879	ENST00000380828.2	non-NMD	skipped
ENSG00000243335.4	66261763:66261879	ENST00000510829.2	non-NMD	skipped
ENSG00000243335.4	66261763:66261879	ENST00000451741.2	non-NMD	skipped
ENSG00000175470.14	133748398:133748510	ENST00000482010.2	nonsense_mediated_decay	included
ENSG00000175470.14	133748398:133748510	ENST00000455566.1	non-NMD	skipped
ENSG00000175470.14	133748398:133748510	ENST00000517472.1	non-NMD	skipped
ENSG00000175470.14	133748398:133748510	ENST00000422256.2	non-NMD	skipped
ENSG00000175470.14	133748398:133748510	ENST00000490777.2	non-NMD	skipped
ENSG00000175470.14	133748398:133748510	ENST00000470416.1	non-NMD	skipped
ENSG00000175470.14	133748398:133748510	ENST00000472664.1	non-NMD	skipped
ENSG00000148935.6	22752877:22752942	ENST00000524701.1	nonsense_mediated_decay	included
ENSG00000148935.6	22752877:22752942	ENST00000528582.1	non-NMD	skipped
ENSG00000148935.6	22752877:22752942	ENST00000533092.1	non-NMD	skipped
ENSG00000148935.6	22752877:22752942	ENST00000454584.2	non-NMD	skipped
ENSG00000148935.6	22752877:22752942	ENST00000533363.1	non-NMD	skipped
ENSG00000148935.6	22752877:22752942	ENST00000278187.3	non-NMD	skipped
ENSG00000148935.6	22752877:22752942	ENST00000534801.1	non-NMD	skipped
ENSG00000148935.6	22752877:22752942	ENST00000532398.1	non-NMD	skipped
ENSG00000148935.6	22752877:22752942	ENST00000433790.1	non-NMD	skipped
ENSG00000148935.6	22752877:22752942	ENST00000526665.1	non-NMD	skipped
ENSG00000162337.7	68171691:68171884	ENST00000529993.1	nonsense_mediated_decay	included
ENSG00000162337.7	68171691:68171884	ENST00000294304.7	non-NMD	skipped
ENSG00000162337.7	68171691:68171884	ENST00000528890.1	non-NMD	skipped
ENSG00000162337.7	68171691:68171884	ENST00000528714.1	non-NMD	skipped
ENSG00000162337.7	68171691:68171884	ENST00000533695.1	non-NMD	skipped
ENSG00000162337.7	68171691:68171884	ENST00000529702.1	non-NMD	skipped
ENSG00000162337.7	68171691:68171884	ENST00000529481.1	non-NMD	skipped
ENSG00000151376.12	86168408:86168801	ENST00000526504.1	nonsense_mediated_decay	included
ENSG00000151376.12	86168408:86168801	ENST00000393324.3	non-NMD	skipped
ENSG00000151376.12	86168408:86168801	ENST00000359636.2	non-NMD	skipped
ENSG00000151376.12	86168408:86168801	ENST00000543262.1	non-NMD	skipped
ENSG00000151376.12	86168408:86168801	ENST00000524826.1	non-NMD	skipped
ENSG00000151376.12	86168408:86168801	ENST00000530520.1	non-NMD	skipped
ENSG00000151376.12	86168408:86168801	ENST00000525957.1	non-NMD	skipped
ENSG00000151376.12	86168408:86168801	ENST00000323418.6	non-NMD	skipped
ENSG00000151376.12	86168408:86168801	ENST00000530335.1	non-NMD	skipped
ENSG00000151376.12	86168408:86168801	ENST00000534638.1	non-NMD	skipped
ENSG00000151376.12	86168408:86168801	ENST00000532471.1	non-NMD	skipped
ENSG00000151376.12	86168408:86168801	ENST00000526834.1	non-NMD	skipped
ENSG00000151376.12	86168408:86168801	ENST00000526944.1	non-NMD	skipped
ENSG00000080644.11	78886256:78886353	ENST00000559658.1	nonsense_mediated_decay	included
ENSG00000080644.11	78886256:78886353	ENST00000559002.1	non-NMD	skipped
ENSG00000080644.11	78886256:78886353	ENST00000348639.3	non-NMD	skipped
ENSG00000080644.11	78886256:78886353	ENST00000326828.5	non-NMD	skipped
ENSG00000080644.11	78886256:78886353	ENST00000558903.1	non-NMD	skipped
ENSG00000080644.11	78886256:78886353	ENST00000561128.1	non-NMD	skipped
ENSG00000080644.11	78886256:78886353	ENST00000559080.1	non-NMD	skipped
ENSG00000080644.11	78886256:78886353	ENST00000559941.1	non-NMD	skipped
ENSG00000117971.7	78926964:78927081	ENST00000559849.1	nonsense_mediated_decay	included
ENSG00000117971.7	78926964:78927081	ENST00000261751.3	non-NMD	skipped
ENSG00000117971.7	78926964:78927081	ENST00000412074.2	non-NMD	skipped
ENSG00000117971.7	78926964:78927081	ENST00000560511.1	non-NMD	skipped
ENSG00000117971.7	78926964:78927081	ENST00000560868.1	non-NMD	skipped
ENSG00000117971.7	78926964:78927081	ENST00000558216.1	non-NMD	skipped
ENSG00000117971.7	78944920:78945013	ENST00000559849.1	nonsense_mediated_decay	included
ENSG00000117971.7	78944920:78945013	ENST00000261751.3	non-NMD	skipped
ENSG00000117971.7	78944920:78945013	ENST00000412074.2	non-NMD	skipped
ENSG00000117971.7	78944920:78945013	ENST00000560511.1	non-NMD	skipped
ENSG00000117971.7	78944920:78945013	ENST00000560868.1	non-NMD	skipped
ENSG00000117971.7	78944920:78945013	ENST00000558216.1	non-NMD	skipped
ENSG00000141314.8	30615251:30615388	ENST00000578006.1	nonsense_mediated_decay	included
ENSG00000141314.8	30615251:30615388	ENST00000431505.2	non-NMD	skipped
ENSG00000141314.8	30615251:30615388	ENST00000269051.4	non-NMD	skipped
ENSG00000141314.8	30615251:30615388	ENST00000538145.1	non-NMD	skipped
ENSG00000141314.8	30615251:30615388	ENST00000536287.1	non-NMD	skipped
[truncated: 4,877 more rows]
